# Supplementary material for: Eight Personal Characteristics Associated with the Power to Live with Disasters as Indicated by Survivors of the 2011 Great East Japan Earthquake Disaster
Source: PLoS One. 2015 Jul 1;10(7):e0130349. doi: 10.1371/journal.pone.0130349 (PMC4488507; doi:10.1371/journal.pone.0130349)
Supplement: S1 File — (XLSX) [file pone.0130349.s001.xlsx]

## Sheet: README
Sheet name	Description	Relevant results
label D	Descriptions of the demographic data	Tables 1 & 3
data D	Demographic data
label E	Descriptions of the data related to the experience in the disaster	Table 1
data E	Data related to the experience in the disaster
label P	Descriptions of the personal-characteristics data	Table 2
data P	Personal-characteristics data
label S	Descriptions of the survival-success data	Table 3
data S	Survival-success data

## Sheet: label D
item#	Description
1	age
	1:	20-29
	2:	30-39
	3:	40-49
	4:	50-59
	5:	60-69
	6:	70-79
	7:	80-
2	sex
	1:	male
	2:	female

## Sheet: data D
ID	1	2
1	3	2
2	3	1
3	2	2
4	2	1
5	5	1
6	4	1
7	6	1
8	6	2
9	5	1
10	6	1
11	5	1
12	5	2
13	3	1
14	2	2
15	4	2
16	4	2
17	3	1
18	6	2
19
20	2	2
21	6	1
22	3	1
23	2	2
24	5	2
25	6	2
26	5	2
27	2	2
28	5	1
29	6	2
30	4	2
31	3	2
32	4	1
33	6	1
34	3	1
35	6	1
36	3	2
37	1	1
38	3	2
39	6	2
40	5	2
41	2	1
42	6	2
43	4	2
44	6	2
45	4	2
46	5	1
47	5	2
48	4	2
49	6	2
50	1	1
51	5	2
52	6	2
53	2	1
54	4	2
55	3	2
56	4	1
57	6	2
58	6	1
59	5	2
60	4	2
61	6	1
62	6	1
63	5	2
64	1	2
65	4	2
66	6	1
67	6	2
68	2	1
69	5	2
70	1	1
71	4	2
72	2	1
73	3	2
74	4	1
75	3	2
76	1	2
77	5	1
78	5	1
79	2	1
80	4	1
81	5	1
82	1	2
83	6	2
84	5	1
85	2	2
86	5	1
87	3	1
88	4	2
89	5	2
90	6	2
91	6	1
92	5	2
93	4	2
94	3	2
95	4	2
96	5	1
97	4	1
98	4	2
99	4	2
100	4	1
101	3	1
102	5	2
103	5	1
104	2	2
105	6	1
106	3	2
107	3	1
108	4	2
109	1	2
110	3	2
111	4	2
112	5	1
113	5	2
114	2	1
115	6	1
116	6	1
117	5	1
118	1	2
119	5	2
120	6	1
121	5	2
122	2	1
123	6	2
124	2	2
125	5	1
126	1	2
127	6	1
128	4	1
129	2	2
130	3	2
131	3	2
132	6	1
133	6	1
134	5	1
135	4	2
136	6	2
137	5	1
138	5	2
139	6	1
140	3	1
141	4	2
142	5	2
143	5	1
144	2	2
145	3	2
146	2	1
147	5	1
148	4	1
149	4	2
150	5	2
151	6	1
152	4	1
153	1	1
154	6	1
155	5	2
156	6	2
157	3	2
158	3	2
159	3	2
160	2	2
161	3	2
162	3	1
163	4	1
164	3	2
165	6	2
166	5	2
167	5	2
168	5	1
169	3	2
170	3	1
171	4	2
172	2	2
173	4	2
174	3	2
175	4	2
176	2	1
177	3	2
178	2	2
179	6	2
180	5	1
181	6	2
182	4	2
183	3	1
184	2	1
185	3	2
186	3	2
187	6	2
188	5	1
189	5	1
190	6	1
191	3	1
192	6	1
193	4	2
194	5	1
195	5	1
196	4	2
197	2	2
198	2	2
199	2	1
200	1	2
201	5	2
202	2	2
203	3	2
204	6	1
205	3	1
206	6	1
207	5	1
208	3	1
209	5	1
210	5	2
211	5	2
212	6	1
213	2	2
214	3	2
215	5	1
216	3	2
217	6	2
218	3	2
219	4	2
220	6	1
221	5	2
222	2	1
223	5	2
224	4	1
225	2	2
226	5	2
227	6	1
228	4	2
229	6	2
230	2	2
231	6	1
232	1	2
233	3	2
234	6	1
235	4	2
236	6	2
237	1	2
238	4	1
239	4	1
240	5	2
241	5	1
242	3	2
243	3	2
244	5	1
245	5	1
246	5	2
247	5	2
248
249	5	2
250	4	1
251	6	1
252	2	1
253	3	1
254	4	1
255	6	2
256	3	2
257	5	2
258	5	1
259	4	2
260	3	2
261	6	1
262	3	1
263	5	1
264	3	1
265	2	1
266	5	1
267	4	1
268	6	1
269	2	1
270	1	2
271	6	1
272
273	5	1
274	5	1
275	5	2
276	6	2
277	6	2
278	6	1
279	6	2
280	6	2
281	5	1
282	4	1
283	4	2
284	4	2
285	5	2
286	6	1
287	5	1
288	4	1
289	3	1
290	5	1
291	6	2
292	4	2
293	5	2
294	5	2
295	5	2
296	5	1
297	6	2
298	2	1
299	5	2
300	6	2
301	1	1
302	3	2
303	5	2
304	2	2
305	4	2
306	4	2
307	2	1
308	4	1
309	4	1
310	4	2
311	6	2
312	5	2
313	5	2
314	7	2
315	3	2
316	2	2
317	5	2
318	2	2
319	1	1
320	4	2
321	6	1
322	4	2
323	5	1
324	4	1
325	3	2
326	4	1
327	4	1
328	5	1
329	6	2
330	6	1
331	2	2
332	6	1
333	3	2
334
335	2	2
336	5	2
337	5	2
338	4	1
339	5	1
340	4	1
341	5	2
342	3	2
343	5	1
344	2	2
345	4	1
346	5	1
347	2	1
348	5	2
349	4	2
350	5	1
351	5	2
352	3	1
353	1	1
354	5	1
355	3	2
356	5	2
357	5	2
358	2	1
359	3	1
360	1	2
361	4	1
362	3	1
363	6	1
364	2	1
365	3	2
366	3	2
367	5	2
368	5	2
369	4	1
370	6	1
371	3	2
372	5	2
373	5	2
374	2	2
375	6	2
376	6	1
377	5	1
378	6	2
379	4	1
380	6	1
381	4	2
382	3	1
383	3	1
384	5	2
385	4	2
386	4	2
387	2	2
388	4	1
389	5	2
390	1	2
391	2	2
392	5	1
393	3	1
394	4	2
395	6	2
396	6	1
397	5	1
398	5	2
399	4	2
400	6	1
401	5	2
402	5	2
403	3	2
404	6	2
405	5	2
406	2	2
407	4	1
408	4	2
409	4	1
410	6	2
411	5	1
412	3	2
413	6	2
414	4	2
415	4	2
416	4	2
417	3	2
418	4	1
419	6	2
420	5	2
421	1	2
422	5	2
423	4	1
424	5	2
425	3	2
426	6	2
427	4	2
428	5	1
429	3	2
430	6	2
431	5	1
432	6	2
433	3	2
434	3	2
435	4	2
436	1	1
437	6	2
438	4	1
439	4	2
440	3	1
441	3	2
442	6	1
443	6	2
444	6	2
445	4	2
446	5	1
447	3	2
448	6	2
449	1	1
450	6	1
451	4	1
452	6	1
453	5	2
454	6	2
455	3	2
456	1	2
457	5	2
458	5	1
459	4	1
460	5	1
461	5	2
462	5	1
463	4	1
464	4	1
465	5	1
466	7	2
467	3	2
468	2	1
469	5	1
470	6	1
471	2	2
472	2	2
473	4	1
474	3	2
475	5	1
476	6	2
477	6	2
478	6	2
479	4	1
480	4	2
481	5	2
482	6	2
483	5	2
484	5	2
485	4	2
486	6	1
487	4	2
488	6	1
489	5	2
490	5	2
491	5	1
492	4	1
493	5	1
494	4	1
495	2	1
496	5	1
497	5	2
498	6	2
499	5	2
500	6	2
501	5	2
502	5	2
503	5	1
504	4	1
505	3	2
506	6	1
507	6	2
508	3	2
509	5	1
510	1	1
511	5	2
512	5	1
513	6	2
514	3	1
515	1	2
516	5	2
517	5	2
518	5	1
519	5	2
520	5	1
521	5	2
522	6	2
523	4	1
524	6	1
525	5	1
526	2	2
527
528	5	2
529	6	2
530	5	1
531	4	1
532	3	2
533	4	2
534	5	2
535	5	2
536	4	1
537	3	2
538	6	2
539	4	2
540	2	2
541	4	2
542	5	2
543	6	2
544	4	2
545	2	2
546	5	2
547	2	1
548	2	1
549	3	2
550	6	1
551	1	2
552	6	2
553	5	2
554	2	2
555	4	2
556
557	6	1
558	5	1
559	4	2
560	6	2
561	5	1
562	6	2
563	5	2
564	2	1
565	4	1
566	5	1
567	4	2
568	4	2
569	4	1
570	2	2
571	6	1
572	6	1
573	6	1
574	6	1
575	1	2
576	4	1
577	5	1
578	6	1
579	2	1
580	3	1
581	4	2
582	6	1
583	3	2
584	1	1
585	6	1
586	4	1
587	1	2
588	5	2
589	3	1
590	3	2
591	4	2
592	5	2
593	3	1
594	5	2
595	4	1
596	5	1
597	2	2
598	4	2
599	6	2
600	5	2
601	5	1
602	5	2
603	6	2
604	5	2
605	5	1
606
607	2	1
608	4	1
609	2	2
610	4	1
611	4	2
612	5	2
613	5	2
614	5	1
615	1	1
616	1	1
617	3	2
618	3	2
619	4	2
620	6	2
621	5	2
622	5	2
623	1	2
624	6	2
625	5	2
626	5	2
627	5	2
628	5	1
629	3	2
630	5	1
631	3	1
632	3	2
633	1	2
634	5	1
635	5	1
636	2	1
637	4	2
638	3	1
639	5	1
640	3	2
641	4	1
642	1	2
643	6	2
644	5	2
645	3	2
646	3	1
647	5	2
648	2	2
649	6	2
650	1	1
651	5	1
652	6	2
653	1	2
654	4	2
655	3	2
656	5	2
657	5	1
658	3	2
659	5	1
660	5	1
661	2	2
662	6	1
663	4	1
664	6	2
665	4	1
666	6	2
667	6	1
668	5	2
669	1	1
670	5	2
671
672	4	1
673	4	2
674	3	1
675	1	1
676	6	1
677	4	2
678	5	2
679	4	2
680	5	2
681	2	2
682	2	1
683	5	2
684	4	2
685	6	2
686	1	2
687	1	2
688	5	1
689	5	1
690	5	2
691	5	2
692	5	2
693	2	2
694	5	1
695
696	4	1
697	5	2
698	6	2
699	5	2
700	3	1
701	5	1
702	6	2
703	2	2
704	6	1
705	4	1
706	5	2
707	6	2
708	1	1
709	1	1
710	5	1
711	4	2
712	5	2
713	2	1
714	4	2
715	1	2
716	6	1
717	5	2
718	5	1
719	4	2
720	6	2
721	3	2
722	3	1
723	3	1
724	3	1
725	3	1
726	6	1
727	5	2
728	6	1
729	6	1
730	4	1
731	6	2
732	3	2
733	1	2
734	5	2
735	4	2
736	3	2
737	6	1
738	4	2
739	6	1
740	6	1
741	3	1
742
743	5	2
744	6	1
745	6	1
746	2	2
747	6	1
748	5	1
749	5	2
750	6	2
751	2	2
752	5	1
753	3	1
754	5	1
755	4	1
756	3	2
757	4	2
758	3	2
759	6	1
760	4	2
761	6	1
762	4	2
763	4	2
764	5	2
765	4	1
766	4	2
767	6	2
768	4	2
769	6	2
770	6	2
771	6	2
772	6	1
773	5	2
774	4	2
775	6	2
776	6	1
777	4	2
778	5	1
779	6	2
780	4	1
781	6	1
782	5	2
783	5	1
784	5	1
785	4	1
786	5	2
787	5	2
788	6	1
789	4	2
790	6	1
791	3	2
792	6	1
793	4	2
794	4	2
795	6	1
796	6	2
797	5	2
798	6	1
799	3	2
800	6	1
801	4	1
802	4	2
803	5	2
804	4	2
805	6	1
806	6	2
807	4	2
808	2	2
809	5	1
810	4	2
811	5	1
812
813	5	1
814	5	1
815	5	2
816	4	1
817	5	2
818	6	1
819	2	1
820	6	1
821
822	5	2
823	4	1
824	6	1
825	1	2
826	6	2
827	2	2
828	5	2
829	6	2
830	5	2
831	5	1
832	3	2
833	5	2
834	4	1
835	5	2
836	2	1
837	4	2
838	4	1
839	3	1
840	6	1
841	5	1
842	6	2
843	5	2
844	5	2
845	5	1
846	3	1
847	4	2
848	3	2
849	6	2
850	5	2
851	2	2
852	5	2
853	3	1
854	5	1
855	6	2
856	6	2
857	5	1
858	4	2
859	4	1
860	5	1
861	6	1
862	5	2
863	5	1
864	6	2
865	5	1
866	5	1
867	6	1
868	6	2
869	5	1
870	5	2
871	6	2
872	5	1
873	5	2
874	4	2
875	6	1
876	3	1
877	2	1
878	6	1
879	2	2
880	6	2
881	6	2
882	2	2
883	5	1
884	5	2
885	4	1
886	3	2
887	5	2
888	5	1
889	6	2
890	5	2
891	4	2
892	1	2
893	1	1
894	2	2
895	5	2
896	5	2
897	5	2
898	2	2
899	5	2
900	6	2
901	5	2
902	6	2
903	5	2
904	6	1
905	5	1
906	4	2
907	6	2
908	5	2
909	2	2
910	5	1
911	3	1
912	4	2
913	2	1
914	2	1
915	4	2
916	3	2
917	5	2
918	5	1
919	3	1
920	4	2
921	6	1
922	4	1
923	5	2
924	5	1
925	2	1
926	5	2
927	4	2
928	5	2
929	1	1
930	2	1
931	6	2
932	3	2
933	4	2
934	5	1
935	6	1
936	5	2
937	4	2
938	5	2
939	4	2
940	5	2
941	6	2
942	6	1
943	2	2
944	4	2
945	3	2
946	5	2
947	5	2
948	5	1
949	1	2
950	6	1
951	3	2
952	2	2
953	5	2
954	4	2
955	4	2
956	5	1
957	6	2
958	5	2
959	4	1
960	4	2
961	3	2
962	6	2
963	6	1
964	5	1
965	2	2
966	6	2
967	3	2
968	6	1
969	6	2
970	6	1
971	3	2
972	4	1
973	5	1
974	6	2
975	2	1
976	2	1
977	1	1
978	4	1
979	5	2
980	6	1
981	5	1
982	5	2
983	4	2
984	4	2
985	6	2
986	3	1
987	3	1
988	5	2
989	1	2
990	2	2
991	6	1
992	2	2
993	5	2
994	6	2
995	6	2
996	5	2
997	2	1
998	4	1
999	5	2
1000	2	2
1001	4	2
1002	1	1
1003	6	2
1004	4	2
1005	5	2
1006	5	2
1007	5	2
1008	3	2
1009	5	1
1010	3	2
1011	4	2
1012
1013	5	2
1014	5	2
1015	6	2
1016	5	2
1017	2	2
1018	4	2
1019	2	2
1020	2	1
1021	6	2
1022	5	2
1023	5	2
1024	1	1
1025	6	1
1026	3	2
1027	5	2
1028	5	2
1029	4	2
1030	5	1
1031	3	1
1032	3	2
1033	5	2
1034	5	2
1035	5	1
1036	5	2
1037	5	1
1038	2	2
1039	4	2
1040	6	1
1041	6	2
1042	3	1
1043	1	1
1044	6	1
1045	1	2
1046	5	2
1047	4	2
1048	5	2
1049	3	2
1050	2	2
1051	3	1
1052	3	2
1053	6	1
1054	4	1
1055	5	2
1056	5	2
1057	2	1
1058	6	1
1059	6	2
1060	5	1
1061	3	1
1062	6	2
1063	6	1
1064	5	2
1065	6	1
1066	3	1
1067	6	1
1068	6	2
1069	6	1
1070	4	1
1071	3	1
1072	6	2
1073
1074	6	2
1075	3	2
1076	4	2
1077	6	2
1078	3	2
1079	6	1
1080	6	2
1081	6	2
1082	4	1
1083	3	1
1084	5	1
1085	6	2
1086	4	1
1087	5	1
1088	1	1
1089	5	2
1090	4	1
1091	5	2
1092	4	2
1093	4	2
1094	6	2
1095	6	2
1096	1	2
1097	4	2
1098	5	2
1099	5	2
1100	2	1
1101	5	2
1102	6	1
1103	5	2
1104	1	2
1105	3	1
1106	7	1
1107	5	2
1108	5	1
1109	1	1
1110
1111	4	2
1112	3	2
1113	5	2
1114	5	2
1115	3	1
1116	1	1
1117	2	1
1118	5	2
1119	1	1
1120	5	1
1121	4	2
1122	5	1
1123	3	2
1124	6	1
1125	5	2
1126	2	2
1127	2	1
1128	6	2
1129	5	2
1130	3	1
1131	4	1
1132	1	2
1133	4	2
1134	5	1
1135	5	1
1136	2	2
1137	2	2
1138	4	2
1139	5	2
1140	5	2
1141	5	2
1142	6	1
1143	3	2
1144	4	1
1145	6	1
1146	5	2
1147	4	2
1148	3	1
1149	3	1
1150	3	2
1151	5	2
1152	6	1
1153	5	2
1154	4	1
1155	6	1
1156	3	2
1157	4	1
1158	5	1
1159	4	2
1160	5	2
1161	6	2
1162	2	2
1163	6	2
1164	4	1
1165	1	1
1166	5	2
1167	5	2
1168	5	2
1169	3	1
1170	4	2
1171	4	2
1172	5	2
1173	2	1
1174	3	2
1175	1	2
1176	5	1
1177	6	2
1178	5	1
1179	4	2
1180	5	2
1181	5	2
1182	4	2
1183	3	2
1184	5	2
1185	5	1
1186	2	2
1187	5	2
1188	3	2
1189	6	2
1190	6	2
1191	6	2
1192	4	1
1193	3	2
1194	1	1
1195	7	2
1196	3	2
1197	3	2
1198	5	2
1199	6	1
1200	2	2
1201	3	2
1202	3	2
1203	5	2
1204	3	1
1205	1	1
1206	4	1
1207	4	2
1208	4	2
1209	6	2
1210	6	1
1211	2	1
1212	3	2
1213	5	2
1214	3	2
1215	3	2
1216	4	2
1217	4	2
1218	2	2
1219	3	2
1220	5	1
1221	4	1
1222	4	1
1223	6	2
1224	4	1
1225	2	2
1226	3	1
1227	4	2
1228	5	2
1229	6	2
1230	1	1
1231	6	2
1232	6	1
1233	1	2
1234	5	2
1235	4	2
1236	6	2
1237	4	2
1238	4	2
1239	2	2
1240	3	2
1241	5	2
1242	1	1
1243	4	2
1244	5	1
1245	7	2
1246	5	2
1247	6	1
1248	3	1
1249	2	2
1250	5	2
1251	3	2
1252	3	2
1253	4	2
1254	5	2
1255	4	2
1256	3	2
1257	4	2
1258	3	1
1259	1	2
1260	6	2
1261	3	2
1262	1	2
1263	6	1
1264	4	1
1265	3	2
1266	2	1
1267	2	2
1268	4	1
1269	3	2
1270	2	1
1271	4	1
1272	3	2
1273	2	1
1274	1	2
1275	3	2
1276	3	2
1277	6	2
1278	6	1
1279	5	2
1280	4	2
1281	4	1
1282	2	2
1283	1	2
1284	6	2
1285	6	1
1286	2	2
1287	1	1
1288	2	1
1289	3	2
1290	3	1
1291	2	1
1292	2	2
1293	4	1
1294	3	1
1295	4	1
1296	2	2
1297	6
1298	3	1
1299	6	2
1300	4	2
1301	5	2
1302	5	2
1303	6	2
1304	5	1
1305	3	1
1306	6	1
1307	4	2
1308	2	2
1309	4	2
1310	3	2
1311	1	1
1312	5	1
1313	4	2
1314	5	2
1315	3	2
1316	2	1
1317	4	2
1318	1	2
1319	5	2
1320	1	2
1321	4	2
1322	5	1
1323	4	2
1324	1	2
1325	1	1
1326	3	2
1327	3	2
1328	3	1
1329	4	2
1330	5	2
1331	4	2
1332	3	1
1333	6	2
1334	1	2
1335	5	1
1336	4	2
1337	5	2
1338	5	2
1339	5	2
1340	4	2
1341	4	1
1342	4	2
1343	6	2
1344	6	1
1345	5	2
1346	4	2
1347	2	2
1348	4	2
1349	5	1
1350	3	1
1351	3	2
1352	3	2
1353	5	2
1354	1	1
1355	2	2
1356	5	1
1357	4	2
1358	4	1
1359	6	2
1360	5	1
1361	4	2
1362	4	1
1363	3	2
1364	4	2
1365	5	1
1366	5	2
1367	3	2
1368	1	1
1369	3	1
1370	3	2
1371	3	2
1372	2	2
1373	5	2
1374	4	2
1375	4	1
1376	2	2
1377	3	2
1378	3	1
1379	5	2
1380	3	2
1381	3	2
1382	5	2
1383	3	2
1384	1	2
1385	2	1
1386	1	2
1387	3	1
1388	2	2
1389	4	2
1390	2	2
1391	5	2
1392	5	2
1393	3	1
1394	2	2
1395	3	1
1396	5	2
1397	3	2
1398	1	1
1399	4	1
1400	4	1
1401	1	2
1402	6	1
1403	4	2
1404	3	2
1405	6	2
1406	1	2
1407	2	1
1408	3	2
1409	4	2
1410	2	2
1411	4	1
1412	2	1

## Sheet: label E
item#	Description
1	Did you evacuated for tsunami in response to the earthquake in March 11th, 2011
	1:	Yes
	2:	No
2	Do you have any family members who apply to the following descriptions (multiple choices)
	1:	Injured (to the extent that required no medical care)
	2:	Injured (to the extent that required medical care)
	3:	Injured (to the extent that required hospitalization)
	4:	Died due to the earthquake or tsunami
	5:	Not applicable
3	Do you have any close friends who apply to the following descriptions (multiple choices)
	1:	Injured (to the extent that required no medical care)
	2:	Injured (to the extent that required medical care)
	3:	Injured (to the extent that required hospitalization)
	4:	Died due to the earthquake or tsunami
	5:	Not applicable
4	To which extent did your residence damaged?
	1:	no damage
	2:	flooded up to the floorboards
	3:	flooded above the floorboards
	4:	Partially damaged
	5:	Partially destroyed (20-70%)
	6:	Partially destroyed (50-70%; including bearing structure)
	7:	Completely destroyed (70%-)
5	How was your job affected? (multiple choices)
	1:	not affected
	2:	short-term break
	3:	long-term break
	4:	lost
	5:	I had no job

## Sheet: data E
ID	1	2					3					4	5
1	2	5					4					7	1
2	1	5					5					5	4
3	1	1					5					4	1
4	1	5					5					6	4
5	1	5					5					7	1
6	2	5					5					7	1
7	1	5					4					5	5
8	1	2										7	4
9	1	5					5					4	5
10	2						4					2	5
11	1	5					4						2
12	1	5					4					4	2
13	1	5					5					6	4
14	1	5					5					7	4
15	1	5					4					7	2
16	1	4					2					4	3	4
17	2	5					4					6	2
18	2	4					5					7	5
19	1	5					5					7	5
20	1	5					5					6	5
21	1	5					4					6	3
22	1	5					5					7	1
23	1	5					4					4	1
24	1	5					4					7	4
25		5					5					1	5
26	2	5					5					4	5
27	1	5					5					7	2
28	1	5					5					4	1
29	1	4					4					6	4
30	2	5					1					7	1
31	2	2					5					7	1
32	2	5					4					6	4
33	2	5					4					6	5
34	1	5					5					4	3
35	2	5					4					1	4
36	2	5					5					7	2
37	1	5					5					7	5
38	1	5					5					2	5
39	1	5					4					6	2
40	2	5					5					7	3
41	1	5					5					7	4
42	1	5					5					1	5
43	2	5					5					2	2
44	1	5					1					7	5
45	2	5					1	4				7	3
46	1	5					5					6	5
47	2	5					3					1
48	1	5					5					7	1
49	2	5					4					7	5
50	1	5					1					1	2
51	1	5					5					6	2
52	2	5					4					6	5
53	1	4					4					7	4
54	1	5					5					7	2
55	2	5					4					7	2
56	2	4					5					7	2
57	2	5					4					7	5
58	1	5					5					5	3
59	1	5					5					4	1
60	1	5					4					7	5
61	2	5					5					6	1
62	2	5					4					7	2
63	2	5					4					1	2
64	1	5					5					4	1
65	2	5					3					7	1
66	2	5					4					1	5
67	1	5					4					7	4
68	1	5					2	4				7	2
69	1	4					5					7	5
70	1	5					4					2	1
71	2	5					5					7	3
72	1	5					1	3	4			7	2
73	1	5					5					7	4
74	1	5					4					7	3
75	2	5					4					4	2
76	1	5					5					3	1
77	1	1					5					4	2
78	1	5					5					6	3
79	2	5					5					4	2
80	2	5					5					6	2
81	2	5					5					7	5
82	1	5					5					7	5
83	2	5					4					4	5
84	1	5					2					4	5
85	1	5					5					4	5
86	1	5					4					7	4
87	1	5					5					7	5
88	1	4					5					4	2
89	2						4					7	2
90	1	5										1
91	2	5					5					6	3
92	1	5					4					6	4
93	2	5					5					2	5
94	1
95	1	5					4					7	4
96	1	5					4					4	2
97	2	5					5					7	2
98	1	5					5					7	4
99	1	4					5					7	4
100	1	5					4					7	4
101	2	5					4					1	2
102	1	4					5					7	4
103	1	5					2	4				6	3	4
104	2	5					4					7	4
105	1	5					5					7	3
106	2	5					4					4	5
107	2	5					5					2	1
108	1	4					5					6	5
109	2	5					5					4	3
110	1	4					4					7	1
111	1	5										7	4
112	2	5					4					5	1
113	2	5					5					7	5
114	1	5					5					7	3
115	1	5					5					1	1
116	1	5					5					6	3
117	1	5					5					4	2
118	2	5					5					4	5
119	2	5					5					6	2
120	2	5					4					7	3
121	1	5					4					7	5
122	2	5					5					1	2
123	1	5					5					7
124	1	5					5					4	4
125	1	5					4					6	2
126	2	5					5					2	5
127	1	5					4					7	5
128	1	5					4					7	3
129	2	5					5					7	5
130	1	5					1	4				1	2
131	1	4					4					7	4
132	2	5					5					6	5
133	1	5					4					7	2
134	2	5					4					4	1
135	1	5					5					7	3
136	1	4					4					7	1
137	1	5					4					7	5
138	1	4					5					7	4
139	1	5					4					7	4
140	2	4					4					7	2
141	1	4					5					7	3
142	2	5					5					6	2
143	1	5					5					7	4
144	1	5					1					4	3
145	1	1					1	2	3	4		6	2	3	4
146	2	5					5					6	2
147	1	5					5					7	1
148	1	5					4					3	5
149	1	5					5					7	3
150	1	5					4					7	2
151	2	5					4					7	5
152	1	4					4					7	5
153	2	5					4					7	3
154		5					4					6	5
155	2	5					5					7	5
156	1	5					4					7	5
157	1	5					5					6	2
158	1	1					2	4				6	2
159	2	5					5					6	1
160	1	5					5					7	1
161	2	5					5					7	4
162	1	5					5					7	2
163	1	5					5					3	4
164	1	5					1					6	2
165	2	5					5					6	5
166	1	5					5					3	2
167	1	5					5					7	4
168	1	5					4					7	5
169	2	5					2					7	3
170	1	1					4					7	2
171	2	5					5					6	3
172	2	5					5					7	5
173	2	5					4					6	2
174	1	5					5					7	2
175	1	5					5					7	4
176	2	5					5					6	3
177	1	5					5					2	5
178	1	5					5					6	2
179	2
180	1	5					5					7	5
181	1	4										7	5
182	1	5					2	3	4			4	2	3
183	1	1					5					4	1
184	1	5					5					2	2
185	2	5					1	2	4			4	4
186	1	5					5					6	4
187	2											7	5
188	1	5					4					7	2
189	1	5					1					7	3
190	1	5					5					7	5
191	2	4					4					7	1
192	2	5					4					5	4
193	1	5					5					4	2
194	1	5					5					7	1
195	2	5					3	4				7	3
196	1	1					1					6	3
197	2	5					4					4	3
198	1	5					5					7	5
199	1	5					5					7	2
200	2	5					5					1	2
201	2	5					4					5	2
202	2	5					5					6	1
203	2	5					4					4	1
204	1	5					4					5	1
205	1	4					4					7	4
206	1	2					4					6	5
207	1	5					4					2	1
208	1	5					5					7	1
209	2	1					3	4				5	5
210	2	5					5					4	5
211	1	5					5					6	5
212	1	5					5					7	5
213	1	5					5					1	5
214	1	5					1					7	3
215	2	5					5					6	4
216	1	5					2					7
217	1	5					5					1	5
218	1	5					5					7	3
219	1	5					4					4	2
220	2	4					4					1	5
221	1	5					5					1	4
222		5					5					7	2
223	1	5					5					1	3
224	1	5					4					4	2
225	1	5					5					7	3
226	1	5					4					7	5
227	2	5					5					1	3
228	2	5					5					1	2
229	1						4					6	5
230	1						5					1	3	4
231	1	5					5					7	4
232	1	5					5					6	3
233	1	4					5					4	1
234	1	5					4					7	2
235	2	5					5						2
236	1	5					5					6	2
237	1	5					5					7	1
238	2	1					1					7	3
239	1	5					1	2	3	4		6	1
240	1	5					4					6	3
241	2	5					4					7	4
242	1	5					5					7	1
243	2	3					1					7	3
244	1	4					5					7	4
245	2	2					4					7	4
246	1	2					5					6	3
247	1	5					4					7	2
248	2	4					5					7	2
249	1	5					5					6	5
250	1	5					5					1	1
251
252	1	4					4					7	2
253	1	5					4					1	2
254	2	4					5					6	1
255	1	5					5					7	5
256	1	5					5					1	5
257	2	5					5					1	5
258	1	5					4					7	4
259	1	5					5					5	1
260	2	5					4					4	2
261	1	5					5					7	5
262	1	5					5					6	4
263	1	1					4					6	3
264	1	5					5					7	1
265	1	5					5					2	2
266	1	5					1	2	3	4		7	5
267	1	5					4					7	3
268	1	1					3					7	3
269	1	5					5					7	1
270	1	1	4				5					7	5
271	2	5					4					2	1
272		5					4					7	4
273	1	2					5					6	5
274	1	4					4					7	4
275	2	5					4					6	2
276	1						4					7
277	1	5					4					6	5
278	2	5					4					3	5
279	2	5										6	2
280	1	5					5					7	5
281	2	5					5					7	2
282	2	5					4					6	1
283	1	5					5					7	3
284	2	5					5					6	5
285	1	5					5					6	1
286	1	4					4					4	2
287	1	5					5					4	1
288	1	5					1					2	3
289	1	5					5					7	1
290	2	5					5					6	1
291	1	5					5					7	2
292	2	5					5					7	4
293	1	5					1	2	3	4		7	5
294	2	4					5					4	4
295	1	5					5					6	1
296	2	5					5					6	2
297	1	5					1					7	5
298	2	5					5					3	1
299	1	5					5					4	5
300	1	5					5					6	5
301	1	5					5					6	5
302	1	5					5					6	5
303	1	5					4					7	5
304	1	5					4					7	4
305	1	1					5					7	3
306	1	5					4					4	3
307	2	5					5					1	2
308	1	5					5					7	4
309	1	5					5					7	3
310	1	1					4					4	4
311	1	5					2	4				7	5
312	1	5					4					7	2
313	1	5					5					7	5
314	1	5					5					5	5
315	1	1					5					7	2
316	1						4					7	3
317	1	5					5					7	3
318	1	5					5					7	2
319	1	5					4					7	5
320	2	5					4					6	2
321	1	5					5					7	2
322	1	3	4				4					7	2
323	2	5					4					7	1
324	1	4					4					7	3
325	2	5					4					1	4
326	2	5					4					7	2
327	1	1					4					4	4
328	1	5					4					7	3
329	1	4					4					7	5
330	1	5					4					6
331	1	5					5					4	1
332	2	5					5					7	5
333	2	4					5					7	1
334	2	5					5					7	2
335	1	5					5					5	5
336	2	5					5					7	1
337	1	5					4					7	1
338	1	5					5					4	2	3
339	2	5					4					4	1
340	1	5					5					7	2
341	1	5					5					6	4
342	2	5					5					4	1
343	1	5					4					4	3
344	1	5					5					7	1
345	1	5					4					7	3
346	2	4										7	4
347	2	5					5					1	1
348	1	5					5					7	3
349	1	5					5					1	3
350	2	5					4					7	3
351	1	5					5					7	1
352	1	5					4					1	1
353	1	1					5					7	2
354	1	5					5					6	2
355	1	5					4					5	2
356	1	5					3	4				7	3
357	1	5					5					7	4
358	2	5					4					7	1
359	2	5					5					7	1
360	2	5					4					7	5
361	1	5					5					7	2
362	2	5					4					7	2
363	1	4					4					7	3
364	2	5					5					6	2
365	1	5					4					7	2
366	1	5					5					1	4
367	2	3					5					6	4
368	1	5					5					4	5
369	1	5					5					7	1
370	1	5					5					6	3
371	2	4					1					5	2
372	1	5					4					7	4
373	1	5					4					7	5
374	1	5					4					6	2
375	1											6
376	1	5					5					6	5
377	2	5					5					5	5
378	1	5					5					7	5
379	2	5					4					6	2
380	1	5					4					6	5
381	1	5					4					1	4
382	2	1					5					5	2
383	1	5					4					7	2
384	2	4					4					1	4
385	1	5					5					7	2
386	1	4					4					7	4
387	1	5					5					6	5
388	1	3					5					6	2
389	1	5					5					7	5
390	1	5					5					5	2
391	1	4					5					7	2
392	1	5					4					7	3
393	1	5					2	4				6	1
394	2	5					5					7	3
395	1	5					2	4				7	3	4
396	1	5					4					7	2
397	1	5					5					7	5
398	1	5					4					7	2
399	2	5					4					7	1
400	1	5					4					7	5
401	1	5					3					6	2
402	1	5					5					6	5
403	1	5					5					3	2
404	1	5					4					6	5
405	1	5					5					7	3
406	1	1	4				4					6	1
407	2	5					5					7	1
408	1	3					4					7	1
409	1	5					4					7	3
410	1	5					5					7	2
411	1	5					4					7	3
412	1	5					5					4	1
413	1	5					3					5	4
414	1	5					5					3	4
415	2	5					4					4	2
416	1	4					5					7	4
417	1	5					5					4	5
418	2	5					5					1	4
419	1						5					7	5
420	1	5					5					3	2
421	1	2					5					7	4
422	1	5					4					7	1
423	1	5					4					4	5
424	2	5					5					7	3
425	2	5					5					7	2
426		5					4					1
427	1	4					5					7	5
428	1	5					5					2	4
429	1	5					5					3	1
430	1	5					5					7	5
431	1	5					5					7	1
432	1						4					7	5
433	1	3					5					7	5
434	2						4					7	3
435	1	4					5					7	4
436	1	5					5					5	2
437	1	5					5					6	5
438	2	5					1	2	4			4	2
439	1	5					5					7	4
440	2	5					5					1	2
441	2	5					4					1	2
442	1	1					5					7	5
443	2	5					4					6	5
444	1	5					4					6	5
445	1	5					5					2	3
446	1	5					5					7	4
447	1	5					4					7	5
448	2	5					4					4	5
449	2	5					5					7	5
450	2	5					4					7	2
451	1	5					5					6	1
452	1						4					5	3
453	1	5					5					7	3
454	1	5					4					6	5
455	1	5					4					4	5
456	2	5					5					7	5
457	2	2					2					6	5
458	1	5					1	2	3	4		7	3
459	1	5					4					7	5
460	2	3					5					6	5
461	1	5					2					6	5
462	1	4					5					7	3	4
463	1	5					5					6	5
464	1	4					4					1	4
465	1	5					4					7	3
466	1	5					5					4	2
467	1	5					4					7	3
468	1	5					5					1	2	3
469	2	5					4					3	1
470	2	4					4					7	3
471	2	5					5					6	1
472	1	5					5					7	5
473	1	5					5					1	2
474	1	5					5					1	5
475	1	5					4					6	3
476	2	5					5					4	5
477	2	5					4					7	4
478	2											1	3
479	1	1					4					7	4
480	1	5					5					6	1
481	1	5					4					7	5
482	1	5					4					7	5
483	1	5					5					6	4
484	1	5					5					6	5
485	2	2	4				2	4				7	2
486	1	5					4					6	2
487	2	5					1					7	5
488	1	5					5					6	5
489	1	5					4					6	5
490	1	5					1					6	5
491	1	1					5					6	3
492	1	5					4					6	2
493	1	5					5					7	1
494	2	4					4					7	2
495	1	5					1					6	5
496	1	1					1	3	4			6	3
497	1	5					5					7	4
498	2	5					4					7	5
499	1	3					3					6
500	1	5					4					7	5
501	1	5					4					7	2
502	2	5					4					7	5
503	1	5					1					1	4
504	1	5					5					7
505	1	5					4					7	4
506	1	5					1	4				6	3
507	1	1					4					7	3
508	1	5					5					5	4
509	2	5					5					6	2	3
510	2	5					5					5	5
511	2	5					5					6	5
512	1	5					4					1	3
513	1	5					4					7	5
514	1	5					5					1	2
515	2	5					5					1	1
516	1	4					4					1	4
517	1	5					5					7	5
518	2	2					5					7	2
519	1	5					4					6	3
520	2	5					4					5	5
521	1	5					5					7	2
522	1	2					4					6
523	2	5					4					7	1
524	2	5					4					7	3
525	1	5					4					1
526	1	5					5					4	2
527	1	5					2	4				7	5
528		5					5					7	5
529	1	4					5					7
530	1	5					4					7	2
531	2	5					5					4	1
532	1	5					5					6	2
533	1	5					5					7	3
534	1	5					5					7	5
535	2	4					5					7	5
536	1	5					4					7	5
537	1	5					5					7	5
538	1	5					4					7	5
539	2	5					4					6	3
540	1	1					4					7	3
541	1	5					4					6	4
542	1	5					5					7	4
543	2	5					5					6	5
544	1	5					5					7	4
545	1	5					4					7	4
546	1	5					5					7	3
547	1	1	4				5					7	3
548	2	5					5					6	4
549	2	5					5					4	2
550	1	2					4					6	3
551	2	5					5					4	2
552	1	5					4					5	5
553	2	5					5					4	5
554	1	5					5					7	1
555	1	5					5					7	5
556	2	5					5					7	2
557	1	5					5					7	3
558	1	5					5					3	2	3
559	2	5					1					7	5
560	1	5					4					5	3
561	1	2					4					7	5
562	1											7
563	1	5					5					2	3
564	2	5					5					1	1
565	2	5					5					6	2
566	1	5					4					2	3
567	2	5					5					7	5
568	1	1					1					5	3
569	1	5					4					1	4
570	1	5					5					2	5
571	1	5					5					6	5
572	1	5					4					7	5
573	1	5					4					7	5
574	1	5					5					6	4
575	2	5					5					4	1
576	1	5					4					7	3
577	1	5					5					4	2
578	1	5					4					4	5
579	1	4					5					7	3
580	2	5					5					6	1
581	1	5					4					7	2
582	2	5					5					6	5
583	1	5					5					1	5
584	1						4					6	4
585	1	1					4					7	1
586	2	1					5					7	1
587	2	5					5					1	5
588	2	5					5					7	3
589	2	5					5					6	1
590	1	4					5					7	5
591	2	5					4					7	5
592	2	5					4					7	3
593	1	5					1					7	2
594	1	5					4					4	3
595	1	5					5					7	1
596	1	5					5					1	5
597	1	5					5					1	4
598	1	5					5					1	4
599	1	5					4					7	5
600	2	5					5					1	5
601	1	5					5					7	3
602	1	5					5					7	5
603	2	5					4					7	4
604	1	5					4					7	2	3
605	1	5					4					5	2	3
606	2	5					5					7	4
607	1	4					5					7	1
608	2	5					4					5	4
609	2	5					4					2	3
610	1	5					5					4	4
611	1	5					5						5
612	1	5					4					4	2
613	1	5					5					4	5
614	1	5					3	4				7	3
615	2	1					2					4	2
616	2	5					5					6	2
617	1	1					4					7	2
618	1	5					5					4	3
619	1	5					5					2	3
620	1	1					4					1	5
621	1	5					5					6	5
622	2	5					4					7	3
623	1	5					1					4	2
624		5					5					4	5
625	2	5					5					7	4
626	1	5					5					5	3
627	2	5					5					1	1
628	1	1					2					7	1
629	1	5					4					4	1
630	1											4	2
631	1	5					5					6	3
632	1	1					1	2	3	4		7	2
633	2	5					5					6	5
634	1	5					4					7	5
635	1	5					5					3	5
636	1	5					5					4	2
637	1	3					4					7	4
638	1	5					5					7	2
639	2	5					1	2	4			5	3
640	2	5					4					7	3
641	2	4					5					4	3	4
642	1	4					1					4	3
643	1	1					1					7	3
644	1	5					5					6	5
645	2	5					5					7	3
646	1	5					5					6	1
647	1	5					4					7	5
648	2	5					1					2	2
649	1	5					4					7	3
650	1	5					5					3	3
651	2	1					1					6	3
652	1	5					5					7	5
653	2	5					5					7	2
654	1	5					5					7	4
655	2	5					5					1	1
656	1	5					5					6	4
657	1	5					4					4	4
658	1	5					5					4	2
659	1	5					5					6	3
660	1	5					4					6	2
661	2	1					4					4	2
662	2	2					3	4				6	2
663	1	5					4					7	2
664	1	5					4					1	5
665	2	5					4					4	4
666	2	5					4					4	5
667	1	5					5					3	5
668	1	5					4					7	5
669	1	5					4					7	2
670	2	5					5					7	3
671	1	5					5					7	5
672	2	5					5					6	3
673	2	5					4					7	3
674	1	2					5					1	2
675	2	5					5					7	1
676	1	5					5					5	4
677	1	5					5					5	5
678	1	5					4					6	5
679	1	1					4					1	4
680	1	3					5					7	5
681	1	5					4					7	2
682	1	4					5					7	2
683	1						1					2	4
684	1	5					4					4	5
685	1	5					5					7	4
686	2	5					4					7	1
687	1	5					5					1	1
688	2	5					1					4	5
689	1	5					5					4	5
690	1	5					4					7	5
691	1	5					5					7	5
692	1	5					4					7	5
693	2	5					5					4	3
694	1	5					5					4	2
695	1	4					5					5	5
696	1	4					5					7	3
697	1	5					2	4				4	5
698	1	5					4					6	5
699	1	5					5					7	5
700	1	5					5					6	1
701	2	5					4					7	2
702	2											7	4
703	1	1	4				1	2	3	4		7	2
704	1	5					5					7	2	3	4
705	2	5					4					7	2
706	1	4					5					7	5
707	1	5					5					7	5
708	1	5					5					5	5
709	1	5					1					2	5
710	1	5					2	3	4			7	3
711	1	5					4					6	2
712	1	3	4				4					7	4
713	1	5					5					7	1
714	1	5					4					7	1
715	2	4					5					7	3
716	1	5					4					4	4
717	2	5					4					7	2
718	2	5					4					7	1
719	2	5					5					4	5
720	2	5					5					7
721	1	4					4					7	4
722	2	5					5					7	4
723	1	1					4					6	3
724	1	5					5					1	4
725	2	5					3	4				7	3
726	1	5					4					1	3
727	1	4										7	3
728	2	5					5					1	1
729	2	5					4					1	5
730	1	5					5					6	2
731	1	5					4					7	4
732	1	5					5					7	3
733	2	5					4					7	1
734	2	5					4					7	2
735	2	5					4					7	2
736	1
737	1	5					4					7	5
738	1	5					5					1	1
739	1	5					4					4	5
740	1	4					5					7	5
741	1	5					5					6	1
742	2	5					5					6	5
743	1	4					4					1	5
744	2	5					1	4				1	5
745	1	5					5					7	5
746	1	4					5					7	3
747	1	5					4					6	5
748	2	5					5					7	2
749	2	5					5					7	3
750	2	5					5					4	5
751	1						4					6	2
752	1	5					5					7	1
753	1	4					5					7	4
754	1	5					4					1	3
755	1	5					5					1	2
756	1	5					5					7	2	4
757	1	5					4					6	2
758	1	5					4					7	1
759	1	5					5					6	5
760	1	5					5					1	2
761	1	5					5					7	5
762	1	5					5					7	4
763	1	5					5					1	1
764	2	5					5					4	5
765	2	5					5					6	1
766	2	5					5					4	5
767	1	5					5					7	5
768	2	2					4					7	2
769	1	5					5					6	5
770	1	5					5					7	5
771	1	4					4					7	5
772	1	5					4					7	5
773	2	5					5					1	5
774	1	5					4					5	2
775	2	5					5					4
776	1	5					4					7	5
777	2	5					5					1	5
778	2	5					4					7	1
779	1
780	2	5					5					7	2
781	1	5					1					7	4
782	1	5					5					7	5
783	2	1					5					7	4
784	2	5					5					7	3
785	2	5					4					6	2
786							5					7	3
787	2	5					5					1	5
788	1	1					4					7	3
789	1	1					5					7	5
790	1	5					5					7	5
791	1	5					4					7	2
792	1	5					5					6	5
793	1	5					5					6	5
794	1	5					5					7	3
795	1	5					4					7	5
796	2	5					4					7	5
797	2	5					5					6	4
798	1	5					2					2	2
799	1	5					4					4	5
800	1	5					5					5	3	4
801	1	5					5					4	1
802	1	5					4					5	3
803	2	5					4					7	5
804	1	5					4					7	3
805	2	5					5					1	5
806	1	3					4					7	3
807	2	4					5					4	5
808	1	5					1	2	4			7	2	4
809	1	5					5					2	1
810	1	1	4				5					7	2
811	1	5					4					3	3
812	1	5					4					6	3
813	1						1					5	3
814	1	4					1	4				7	2	4
815	1	5					1					7	5
816	1	1					4					7	1
817	1	5					4					6	2	3	4
818	1	5					5					4	1
819	1	5					5					7	1
820	1	5					5					5	2	3
821		5					5					7	5
822	1	5					5					7	5
823	2	5					5					4	1
824	2	5					5					6	5
825	1	5					5					7	5
826	1	5					4					7	5
827	1	5					5					4	5
828	1	1					1					7	2
829	1	5					4					7	5
830	1	4					5					7	2
831	1	3					5					7	3
832	1	5					5					7	1
833	1	5					4					4	2
834	1	5					5					7	5
835	2	5					5					2	5
836	1	5					5					7	5
837	1	5					5					4	1
838	1
839	1	5					5					7	4
840	2	5					4					6	4
841	1	5					5					7	4
842	2	2					5					5	3
843	1	5					4					7	3
844	1	5					4					6	4
845	1						4					6	3
846	1	5					4					6	3
847	2	5					4					7	3
848	2	5					4					7	4
849	1	5					4					6	4
850	1	5					4					7	4
851	1	5					5					7	2
852	2	1					5					7	3
853	1	5					5					6	4
854	1	5					4					7	3
855	1	5										4	5
856	1	5					4					2	4
857	1	5					4					4	2
858	1	5					4					6	2
859	1	5					5					4	2
860	2	5					4					4	1
861	1	5					4					1	1
862	1	5					4					7	3
863	1	5					4					7	3
864	1	5					5					1
865	1	5					5					4	4
866	2	5					4					1	1
867	1	4					5					7	3
868	1	5					5					6	5
869	1	5					4					5	3
870	1	5										6	4
871	2	5					4					6	4
872	1	5					3	4				6	2
873	2	1					4					7	2
874	1	5					5					7	3
875	1	5					5					4	5
876	2	5					1					6	2
877	2	5					4					1	1
878	1	5					4					7	2
879	1	1					1					7	3
880	1	5					5					7	5
881	1	5					4					4	5
882	1	5					5					1	5
883	2	1					4					1	5
884	1						4					7	2
885	1	5					5					7	2
886	1	5					5					7	4
887	2						5					7	5
888	1	1					5					6	2
889	2	1					5					6	5
890	1	5					5					4	5
891	1	5					5					4	2
892	2	5					5					7	1
893	1	5					4					7	5
894	1	5					5					5	5
895	1	1					3					7	5
896	1	5					5					7	5
897	2	5					5					4	2
898	2	5					4					7	1
899	2	5					5					7	3
900	1	5					4					7	4
901	1	5					5					7	5
902	2	5					5					7	5
903	2	5					5					4	5
904	2	5					4					7	4
905	1	5					5					7	3
906	1	5					4					7	1
907	1	5					4					7	3
908	1	4					4					3	2
909	1	5					5					6	3
910	2	5					5					7	1
911	1	4					4					7	3
912		5					5					7	4
913	1	1										7	3
914	1	5					5					7	3
915	1	5					5					7	2
916	2	5					5					7	1
917	1	5					4					4	2
918	1	5					5					7
919	1	5					1	4				6	1
920	1
921	2	5					5					1	5
922	2	5					4					5	1
923	1	5					4					7	5
924	1	5					4					7	2
925	1	5					4					7	2
926	1	5					4					7	5
927	1	1					4					7	5
928	1	5					5					7	4
929	2	5					5					1	2
930	2	4					5					1	4
931	1											4	4
932	1	5					5					1	2
933	2	4					5					7	1
934	1	5					5					4	2
935	1	1					5					7	4
936	1	5					2					4	3
937	1	5					4					7	3
938	1	5					5					1	5
939	1	5					4					4	4
940	2	4					5					7	1
941	2	5					4					1	1
942	1	5					5					6	5
943	1	5					5					6	2
944	1	5					4					7	5
945	1	1					4					7	4
946	1	5					5					7	4
947	1	5					4					7	2
948	1	5					4					2	4
949	1	5					4					7	5
950	2	5					5					1	3
951	2	4					5					7	2
952	1	4					5					2	2
953	1	4					5					7	5
954	1	5					1	2	3	4		7	3
955	2	5					5					7	1	2
956	1	5					4					7	4
957	1	5					5					1	1
958	1	5					4					6	4
959	2	1	2				5					6	3
960	2	5					4					7	2
961	1	1					5					7	2
962	1	5					5					7	5
963	1	5					5					1	5
964	2	4					5					7	2
965	2	5					5					1	2
966	1	5					5					6
967	2	5					5					3	2
968		5					5					6	5
969	1	5					4					7	5
970	1	5					5					7	4
971	1	5					4					1	2	4
972	1	5					5					4	4
973	1	5					1	4				7	2	3
974	1											4	5
975	1	5					1	4				7	5
976	2	5					4					1	2
977	1	5					4					7	2
978	1	3					4					1	4
979	2	5					4					1	5
980	1	5					5					2	4
981	1	5					5					5	2
982	1	5					5					7	5
983	1	5					4					7	2
984	1	5					4					5	3
985	1	5					5					7	5
986	1	5					5					7	3
987	1	5					4					7	1
988	1	5					4					2	4
989	1	5					5					6	5
990	1	4					5					7	3
991	1	5					5					7	5
992		1					4					6	2
993	1	5					4					7	5
994	1						5					7	5
995	2	5					4					6	5
996	1	5					5					7	5
997	2	4					2					4	3
998	1	5					4					2	2
999	1	5					4					7	2
1000	2	5					5					1	3
1001	1	5					1	4				7	4
1002	1	5					5					2	5
1003	1	5					5					7	1
1004	1	5					4					7	5
1005	2	5					4					7	2
1006	1	4					4					7	5
1007	1	4					4					6	4
1008	2	5					4					7	4
1009	2	5					4					6	2
1010	1	5					5					1	4
1011	1
1012	2	5					4					7	5
1013	1	5					4					7	2
1014	1	5					4					4	3
1015	1	5					4					6	5
1016	1	5					4					7	2	3
1017	1	5					4					7	3
1018	1	5					5					1	5
1019	1	5					2					3	1	2
1020	2	5					5					7	2
1021	1						5					7	2
1022	2	5					4					7	2
1023	1	1					5					6	4
1024	1	5					5					7	5
1025	2	5					5					7	2
1026	1	1					5					2	4
1027	1	5					5					6	5
1028	2	5					5					4	3
1029	1	5					5					1	2	3
1030		1					5					5	1
1031	1	5					4					1	4
1032	1	5					5					1	1
1033	1	5					5					7	5
1034	1	5					5					1	5
1035	2	5					5					5	2
1036	2	5					5					2	5
1037	2	5					5					5	5
1038	1	5					5					6	1
1039	1	5					4					6	3
1040	1						5					6	3
1041	1	5					4					7	5
1042	2	5					5					6	1
1043	2	5					5					7	1
1044	1	5					5					5	5
1045	1	5					5					7	5
1046	1	5					5					7	5
1047	1	5					5					4	2
1048	1						5					7	1
1049	1	1					5					7	4
1050	1	4					4					1	1
1051	1	5					5					7	2
1052	1	5					4					5	3
1053	1	5					4					7	4
1054	1	5					5					4	4
1055	1	5					5					6	2
1056	2	5					5					4	1
1057	2	5					5					6	5
1058	1	5					4					7	5
1059	1	4					5					7	5
1060	1	5					4					7	5
1061	1	5					5					7	2
1062	1	2					4					7	5
1063	1						4					7	3	4
1064	1	4										7
1065	1	5					5					4
1066	1	5					5					6	3
1067	2	5					4					6	2
1068	1	2					4					7	5
1069	2	5					4					6	5
1070	1	5					4					6	4
1071	1	5					5					3	2
1072	1	5					5					7	4
1073	1						5					6	3
1074	1	5					1					6	2
1075	2	5					5					3	1
1076	1	5					5					2	5
1077	1	5					5					7	3
1078	1	5					5					7	2
1079	1	5					4					7	4
1080	1	4					4					7	5
1081	1	4					4					7	5
1082	1	5					5					7	4
1083	1	5					5					7	4
1084	1	4					4					7	5
1085	1	5					4					7	5
1086	2	5					5					4	1
1087	2	5					5					4	5
1088	1	5					5					7
1089	1	5					5					7	3
1090	1	5					5					7	4
1091	2	5					5					3	5
1092	1	5					5					4	4
1093	1	5					5					4	2
1094	1	5					5					7	5
1095	1
1096	2	5					5					7	1
1097	1	5					4					5	4
1098	2	5					5					6	2
1099	1	5					4					5	2
1100	1	1					4					1	1
1101	1	5					4					7	5
1102	2	5					5					1	5
1103	2	5					4					5	3
1104	2	5					5					6	5
1105	1	5					4					7	2
1106	2	4					4					7	5
1107	1	5					1	2	3	4		7	4
1108	1	5					5					7	1
1109	2	5					5					7	1
1110	1						4					7	4
1111	2	5					5					7	3
1112	1	5					5					7	5
1113	1	5					4					7	5
1114	1	5					5					7	5
1115	2	5					5					1	1
1116	1	1					1	2	3	4		7	2
1117	2	5					5					6	1
1118	1											7
1119	1	5					5					7	5
1120	1	5					5					7	5
1121	2	5					5					3	3
1122	1	5					4					6	2
1123	2	5					5					7	2
1124	2											4
1125	2	5					5					6	5
1126	2	5					5					5	5
1127	2	5					5					7	2
1128	1	5					5					5
1129	1	5					4					6	5
1130	1	5					4					6	2
1131	1	5					5					5	1
1132	2	5					5					7	2
1133	1	5					5					7	3
1134	1	5					4					1	2
1135	2	5					5					6	2
1136	2	5					5					4	2
1137	1	5					5					4	2
1138	2	5					4					7	1
1139	1	5					4					4	2
1140	1	5					5					7	4
1141	1	5					5					3	5
1142	1	5					4					1	5
1143	1	5					4					5	3
1144	2	5					5					7	2
1145	1	5					5					1	3
1146	2	3					4					7	4
1147	2	5					5					5	2
1148	2	5					5					7	5
1149	1	5					5					7	1
1150	1	4					5					7	2
1151	2	5					4					5	5
1152	2	5					4					4	5
1153	2	5					5					2	3
1154	1	5					5					7	2
1155	1	3					4					7	4
1156	1	5					5					7	1
1157	1	5					5					3	2
1158	1	5					5					4	4
1159	1	5					5					1	1
1160	1	5					5					6	3
1161	1	5					4					7	5
1162	1	5					5					2	5
1163	1	5					4					7	5
1164	1	4					4					7	4
1165	1	5					5					3	2
1166	2	5					5					1	5
1167	1	5					4					7	2
1168	2	1					1	4				6	5
1169	1	5					5					4	1
1170	1	5					5					6	1
1171	1	5					5					5	2
1172	2	4					4					7	5
1173	2	5					5					4	1
1174	1	5					2	4				6	2
1175	2	5					5					1	2
1176	1	5					5					7	4
1177	2	5					5					1	3
1178	2	5					3	4				4	2
1179	2	5					5					1	1
1180	1	4					5					6	5
1181	1	5					4					7	5
1182	1	5					5					4	2
1183	1	3					4					7	2
1184	1	5					5					7	5
1185	2	5					4					6	2
1186	1	5					4					1	2
1187	1	5					5					7	2
1188	2	5					5					7	2
1189	1	5					4					1	5
1190	1	2					5					7	5
1191	1	5										6
1192	1	5					4					6	4
1193	1	5					5					4	5
1194		5					1					7	4
1195	2	5					4					7	5
1196	1	5					4					7	5
1197		5					5					6	2
1198	2	5					5					7	5
1199	1	5					4					3	5
1200	1	5					5					6	3
1201	1	5					5					1	2
1202	1	5					1					4	3
1203	1	5					5					4	5
1204	1	5					5					3	2
1205	1	5					5					7	2
1206	1	5					5					1	4
1207	1	5					5					7	5
1208	2	5					5					7	2
1209	2	5					5					2
1210	1	5					5					6	2	3
1211	2	4					5					7	2
1212	1	2	4				5					4	3
1213	1	2					4					5	2
1214	2	5					4					4	1
1215	1	5					5					7	4
1216	1	5					4					7	5
1217		5					4					6	3
1218	1	5					5					7	2
1219		5					4					6	2
1220	1	5					5					2	2
1221	2	5					5					4	1
1222	1	2					5					7	3
1223		5					5					7	3
1224	2	5					5					2	2
1225	2	5					5					1	2
1226	2	5					5					4	2
1227	1	5					4					6	3
1228	2	5					5					1	2
1229	2	3					2					6	5
1230	1	5					4					7	5
1231	1						4					7
1232	2	5					5					6	5
1233	1	4					5					7	5
1234	1	5					5					5	3
1235	1	5					5					7	4
1236	1	5					5					7	5
1237	2	5					5					7	2	4
1238	1	5					5					5	2
1239	2	5					5					2	5
1240	1	5					5					7	5
1241	1	5					5					7	5
1242	1	5					5					5	5
1243	1	5					5					4	1
1244	1	5					4					7	5
1245	1	5					5					6	5
1246	2	5					5					2	5
1247	1	2					1	2	4			7	2
1248	2	5					4					7	1
1249	1	5					4					7	2
1250	2	5					5					7	1
1251	1	5					5					6	4
1252	1	5					5					7	2
1253	2	5					4					6	5
1254	2	5					5					4	2
1255	2	5					4					1	5
1256	1	5					5					7	3	4
1257	1	4					5					7	4
1258	1	5					5					7	4
1259	2	4					4					7	2
1260	1						2					7
1261	1	5					5					4	5
1262	2	1					4					7	1
1263	2	5					5					6	5
1264	2	5					4					7	2
1265	2	5					5					6	3
1266	2	5					5					7	1
1267	1	2	3	4			5					7	2
1268	1	5					5					7	3
1269	2	5					4					4	1	2
1270	1	1					1					7	2
1271	1	5					4					2	2
1272	2	5					5					7	3
1273	2	5					5					7	1
1274	1	5					5					6	5
1275	1	5					5					7	2
1276	1	5					5					7	3
1277	1	4					4					6	5
1278	1	5					5					7	5
1279	1	5					5					6	3
1280	1	5					4					7	2	4
1281	2	4					5					6	2
1282	1	1					4					7	2
1283	2	5					5					7	1
1284	2	5					5					4	5
1285	1	5					4					6	5
1286	1	5					4					7	1
1287	1	5					3	4				1	4
1288	2	5					5					4	1
1289	2	5					5					7	1
1290	1	5					4					4	3
1291	2	5					5					1	1
1292	1	5					5					6	3
1293	1	4					5					7	4
1294	1	5					5					3	3
1295		5					5					5	1
1296	1	5					5					6	1
1297	1						4					6	5
1298	1	5					3					4	3
1299	2	2					5					3	3
1300	1	5					5					7	2
1301	1	5					4					6	3
1302	1	5					4					7	4
1303	1	5					5					6	3
1304	1	5					4					4	3
1305	1	5					5					4	3
1306		5					5					1	5
1307	1	5					5					6	1
1308	2	5					5					4	2
1309	2	5					5					1	1
1310	1	5					1	2	4			7	2
1311	1	5					5					6	5
1312	1	5					5					4	4
1313	2	5					5					5	4
1314	2	5					5					7	1
1315	1	5					5					7	2
1316	2	5					1	2	4			7	2
1317	2	5					4					7	2
1318	1	5					5					7	4
1319	1	5					4					7	2
1320	1	5					5					5	4
1321	1	5					3	4				7	1
1322	1	4					4					7	4
1323	1	5					4					7	3
1324	1	5					1					7	5
1325	2	5					5					7	5
1326	1	4					5					7	3
1327	1	5					4					6	1
1328	1	5					5					5	1
1329	1	5					4					7	5
1330	1	5					5					7	5
1331	1	5					5					7	4
1332	1	5					5					7	1
1333	2	5					5					1	2
1334	1	5					5					6	2
1335	2	5					1					6	2
1336	2	5					5					7	2
1337	1	5					4					7	5
1338	1	5					5					6	4
1339	2	1	2				1	2	3	4		7	5
1340	2	5					5					4	1
1341	1	5					5					7	3
1342		4										7	4
1343	1	5					4					7	5
1344	1	4					4					7	5
1345	1	5					5					7	4
1346	1	5					4					4	2
1347	2	1					4					7	4
1348		5					4					6	2
1349	1	5					5					1	2
1350	1	5					4					7	2
1351	1	5					5					4	1
1352	2	5					5					4	1
1353	1	5					5					7	3
1354	2	2					4					7	5
1355	1	2					3	4				7	2
1356	2	5					4					5	3
1357	1	5					5					7	2	4
1358	2	5					5					7	2
1359	1	5					4					7	4
1360	2	5					5					6	3
1361	1	5					4					4	2
1362	1	5					5					6	3
1363	1	2					5					6	1
1364	1	5					5					2	2
1365	1	5					5					4	2
1366	2	5										7	1
1367	1	5					5					7	5
1368	1	5					5					1	3
1369	1	5					5					5	3
1370		5					4					4	4
1371	1	5					4					4	1
1372	1	1					5					1	2
1373	1	5					5					6	3
1374		2					5					4	2
1375	1	5					5					7	3
1376	1	5					5					7	5
1377	1	3					3					6	4
1378	2	5					5					5	2	3
1379	1	4					4					7	5
1380	1	5					5					6	1
1381	1	5					5					1	1
1382	2	5					5					4	5
1383	2	5					5					3	1
1384	1	4					4					7	5
1385	2	5					5					2	1
1386	1	5					4					6	1
1387	1	1					5					7	1
1388	1	5					5					4	2
1389	1	5					5					1	3
1390	1	5					4					5	4
1391	2	4					4					7	4
1392	2	5					5					1	2	3
1393	1	5					5					7	2	3
1394	2	5					5					1	1
1395	1	5					5					1	1
1396	1	5					5					6	3
1397	2	5					5					2	2
1398	2	5					4					4	5
1399	1	5					5					5	2
1400	1	5					4					2	3
1401	1	5					5					2	4
1402	2	2					4					6	5
1403	2	4					5					7	1
1404	1	5					1					7	5
1405	1	5					5					7	5
1406	2	5					4					7	5
1407	1	5					5					7	2
1408	1	4					5					7	4
1409	2	5					5					7	1
1410	1	1					1					7	4
1411	1	1					4					7	4
1412	1	5					5					7	1

## Sheet: label P
item#	Description
	to which degree each statement applies to you?
	0: not at all, 5: very much
1	When I see someone having trouble, I have to help them.
2	I am meddlesome and I like to do things for others.
3	I get lonely easily and do not like being alone.
4	Other people’s good fortune makes me happy so I like to help others.
5	I like it when other people rely on me and are grateful to me.
6	When someone asks me to do something for them, I cannot refuse.
7	I hate losing.
8	I am stubborn and always get my own way.
9	I am highly motivated with regard to things that I like or want to do.
10	I am confident that things will somehow work out for me.
11	I unhesitatingly say whatever it is I want to say.
12	I clearly distinguish between black and white: what’s good is good, and what’s bad is bad.
13	The more agitated the people around me become, the calmer I somehow become.
14	I think it cannot be helped that people have different ways of thinking.
15	I am aware of the role I should play in society.
16	I think that my actions towards others will go around and eventually come back to me.
17	I am aware that I am alive, have a sense of responsibility in living.
18	I am aware of the path and teachings I should follow as a person.
19	When something happens, I try to stay calm and not panic.
20	During difficult times, I endeavor not to brood.
21	During difficult times, I compare myself with the situation around me and in society, and I think that matters cannot be helped.
22	During difficult times, I endeavor to think positively, telling myself that this experience will benefit me in the future.
23	To resolve a problem, I first of all initiate action.
24	When I am fretting about what I should do, I compare several alternative actions.
25	Before taking action, I think of a plan and the order of priority.
26	I take the initiative in talking to other people.
27	When I have a problem, I immediately ask someone else for help.
28	When someone has helped or been kind to me, I clearly convey my feelings of gratitude.
29	I endeavor to make sure feelings of weakness do not show in my face.
30	Sophisticated words that move people’s hearts come out of my mouth.
31	To resolve problems, I gather together everyone involved to discuss the matter.
32	I take care not to damage my position or the image that I project to the people around me.
33	When talking to someone, I think about that person’s personality, wishes, and abilities and choose an appropriate attitude and words accordingly.
34	In everyday life, I have habitual practices that are essential for relieving stress or giving me a change of pace.
35	In everyday life, I endeavor to gain opportunities to acquire new knowledge, skills, and attitudes.
36	In everyday life, I have habitual practices that are essential for maintaining my physical health.
37	In everyday life, I take care of myself as far as possible.
38	On a daily basis, I take the initiative in greetings family members and people living in the neighborhood.
39	In everyday life, I make sure to keep in contact with friends and acquaintances.
40	In everyday life, I often take the initiate in gathering groups together.

## Sheet: data P
ID	1	2	3	4	5	6	7	8	9	10	11	12	13	14	15	16	17	18	19	20	21	22	23	24	25	26	27	28	29	30	31	32	33	34	35	36	37	38	39	40
1	3	2	3	3	4	4	4	4	3	3	3	3	3	4	4	4	4	4	3	1	2	2	3	4	4	3	2	4	3	4	2	4	4	2	3	2	3	4	3	2
2	3	2	3	3	4	4	4	4	4	5	2	3	4	5	3	3	5	3	4	3	3	2	3	4	4	3	3	4	3	2	0	4	4	2	3	1	3	3	0	0
3	4	4	2	2	3	4	4	5	4	4	2	2	3	4	3	3	3	3	3	2	2	2	4	3	5	2	1	3	4	1	4	3	2	1	4	2	5	4	3	2
4	5	5	1	3	5	4	3	3	4	5	5	5	3	5	3	3	4	4	4	1	3	3	3	4	5	5	3	4	4	2	0	3	3	3	3	2	4	4	2	1
5	3	3	3	3	3	4	4	4	3	3	3	4	4	4	3	3	3	3	4	3	3	3	3	3	3	3	3	4	3	3	3	3	3	3	3	3	3	3	3	3
6	5	5	0	5	5	4	4	3	5	5	3	4	4	5	5	5	5	4	4	4	4	4	5	5	5	4	5	5	4	3	4	4	4	4	5	5	4	5	4	3
7	4	3	0	4	3	0	0	3	0	3	0	3	4	3	4	4	4	4	4	4	3	4	4	4	4	4	0	4	3	3	4	4	4	4	3	4	4	4	3	4
8	4	4	4	5	5	4	4	2	3	3	4	5	3	4	4	3	3	4	3	4	3	4	4	3	3	4	1	4	4	3	4	4	3	4	4	4	4	4	4	4
9	3	2	2	3	3	4	3	2	2	3	2	2	3	3	3	3	3	4	3	3	4	3	4	2	2	2	2	3	2	2	2	3	2	3	3	2	5	5	3	3
10	4	3	0	4	5	4	4	3	3	4	3	4	4	4	4	3	4	4	4	4	3	5	4	3	4	5	1	5	4	4	5	4	4	4	4	4	5	5	5	5
11	3	2	2	4	4	3	2	1	4	3	2	1	3	4	4	4	4	4	4	4	3	4	2	4	5	4	2	4	2	3	1	3	4	2	4	3	5	4	2	1
12	5	3	3	5	4	5	3	0	1	5	0	2	5	5	5	5	5	5	5	5	0	5	5	0	0	5	3	5	5	3	3	5	5	0	3	5	5	5	5	3
13	2	1	1	2		3		3		2	2	4	2	4	3	3	3	4	3	3	3	4	2	2	3	5	3	4	1	2	0	2	3	2	2	4	5	3	2	1
14	3	3	4	3	4	3	4	3	3	2	3	3	1	3	2	4	3	3	2	1	1	2	2	2	2	0	3	3	0	2	1	3	3	2	2	0	5	3	4	2
15	4	3	5	5	3	1	3	3	3	5	3	5	4	5	3	5	5	5	5	4	5	5	4	5	5	5	3	5	4	3	3	3	5	4	3	4	5	5	5	3
16	0	5	5	3	5	5	3	0	3	0	3	0	3	5	3	5	5	5	4	0	3	3	3	5	3	3	5	5	4	0	3	5	5	0	3	3	5	5	5	0
17	3	2	1	3	3	3	3	3	3	1	2	3	4	5	3	4	4	3	3	2	2	2	3	4	4	4	3	4	3	1	3	3	4	3	2	2	3	3	3	2
18	4	3	2	3	3	2	2	3	3	4	4		1	5	3	3	4	3	2	3	4		3	3	3	2	4	3	3	2	2	3	2	3	2	2	4	3	2	2
19	3	2	2	3	3	2	3	3	3	3	2	4	4	4	4	4	4	3	4	3	3	3	4	4	4	3	2	4	3	3	4	3	5	3	3	4	5	3	3	2
20	4	2	3	4	2	5	5	4	4	3	4	5	5	5	1	5	3	5	5	4	1	5	4	4	5	1	1	5	3	3	1	2	5	0	0	1	4	3	3	0
21	5	3	3	4	4	3	5	5	5	4	4	5	3	5	3	4	3	5	4	4	4	4	3	4	4	3	1	5	3	3	3	4	4	4	4	5	5	5	4	3
22	4	2	1	2	4	3	4	4	4	4	4	4	4	4	3	4	5	3	4	4	4	4	4	4	4	2	3	4	3	1	1	3	3	3	2	2	4	2	2	2
23	3	3	5	3	4	4	4	3	3	3	3	3	3	4	2	3	5	3	2	3	3	3	3	3	3	4	4	5	3	3	3	3	3	3	4	2	3	5	3	4
24	5	4	3	5	5	5	4	4	4	5	4	4	5	5	5	5	5	5	5	3	5	5	5	4	5	5	3	5	5	4	4	5	5	3	5	5	5	5	5	4
25	4	1	1	2	4	3	2	2	3	2	2	3	3	3	1	2	1	3	4	3	1	3	2	2	3	2	3	4	4	2	1	4	3	3	2	2	5	5	5	3
26	4	2	3	3	4	4	4	3	3	4	4	4	3	4	4	4	3	4	3	3	4	4	4	4	4	4	2	5	5	4	4	4	4	3	4	2	5	5	5	3
27	5	3	2	5	4	4	4	1	3	5	3	4	3	4	4	5	5	5	3	2	3	4	5	3	5	4	0	5	3	3	5	1	4	3	3	2	5	5	4	2
28	4	2	1	3	4	4	3	2	3	4	4	4	3	5	4	3	4	4	4	3	3	4	3	4	5	3	1	5	4	3	3	3	4	2	4	2	3	3	2	1
29	3	1	0	1	1	1	3	3	4	3	1	1	3	3	3	4	3	3	3	4	4	3	3	3	4	2	3	4	4	1	1	4	3	3	4	2	4	3	2	1
30	3	3	3	4	4	4	5	5	3	3	4	5	4	4	4	4	4	4	4	4	4	5	4	4	4	4	3	4	5	3	3	4	4	4	4	3	4	4	3	4
31	5	5	3	3	4	4	2	3	3	3	3	4	3	3	4	5	4	3	3	3	3	3	3	3	3	4	2	4	3	4	4	4	5	3	4	2	3	3	1	3
32	4	3	3	2	2	3	2	4	3	2	3	4	4	2	2	2	4	3	4	4	4	4	3	3	4	3	1	4	3	1	3	2	3	2	4	3	5	4	3	2
33	4	4	3	3	4	4	4	1	4	3	3	3	3	5	3	5	3	4	4	4	3	4	4	4	4	4	0	5	3	4	4	3	4	5	4	4	5	5	4	4
34	4	3	3	3	5	3	4	4	4	3	3	2	3	4	3	4	4	2	4	4	3	3	3	4	3	4	2	4	3	2	4	3	4	5	3	5	3	5	1	4
35	5	0	3		3	4	3	3	4	3	1	4	3	5	4	3	3	4	4	3	3	3	3	3	4	3	1	5	3	1	1	3	4	4	3	4	5	4	3	2
36	2	2	1	2	3	2	2	2	2	2	2	4	3	4	1	1	1	2	3	3	3	3	3	3	3	3	2	3	3	3	2	3	3	1	1	3	4	4	3	3
37	3	3	3	4	5	5	4	4	5	2	3	5	5	5	2	5	5	5	5	3	3	5	5	5	3	5	3	5	5	5	2	3	4	3	5	4	4	2	5	3
38	3	3	2	3	4	3	3	3	4	3	4	3	3	4	4	5	5	4	4	4	4	4	3	4	3	4	3	4	4	3	3	3	4	4	4	3	4	4	3	3
39	3	0	0	3	2	2	2	0	0	0	0	0	0	3	0	0	0	0	3	5	3	0	0	0	0	3	0	3	3	2	0	0	0	0	0	0	5	3	0	0
40	2	2	2	3	3	1	1	2	2	1	1	1	1	4	3	4	4	3	2	1	2	2	2	2	2	2	2	4	3	2	2	2	3	3	3	3	4	4	3	2
41	3	2	2	3	3	2	3	4	4	4	3	2	4	5	2	5	4	3	3	3	4	4	3	4	3	3	1	2	3	3	2	3	3	3	4	3	3	2	3	2
42	3	2	0	0	1	3	2	2	0	3	2	2	2	3	2	3	4	2	2	2	3	3	1	1	1	1	0	3	3	0	0	2	1	0	0	1	3	4	3	0
43	4	2	3	3	4	4	3	3	3	2	2	3	3	4	2	3	4	3	4	4	3	3	3	3	1	3	2	4	2	2	2	3	2	2	2	2	3	3	3	3
44	3	2	3	3	2	4	3	2	4	3	2	3	3	4	4	2	3	3	3	3	3	3	3	4	4	3	3	5	4	4	3	4	4	4	5	5	5	5	5	3
45	3	2	3	3	3	3	4	4	4	3	2	2	2	4	4	4	4	4	3	4	4	4	4	4	3	3	3	3	3	3	3	3	3	3	3	3	4	4	3	2
46	3	2	2	3	4	3	4	4	4	3	3	3	3	3	3	3	3	4	4	3	3	3	3	3	3	3	1	3	3	3	2	3	3	3	3	2	3	3	2	2
47	5	4	0	5	4	4	4	4	4	3	3	3	3	3	3	1	4	4	4	4	5	5	5	3	4	4	1	5	5	3	3	4	3	3	4	3	5	5	3	3
48	4	4	3	3	4	4	5	4	5	4	4	5	4	3	4	4	3	4	3	3	3	3	4	3	4	4	1	4	3	3	3	4	4	4	3	4	4	4	3	3
49	3	3	1	3	4	3	0	3	3	3	1	4	3	5	4	3	4	4	4	2	4	3	3	4	3	3	2	5	3	2	2	3	3	3	2	3	5	5	3	1
50	4	3	4	4	5	4	4	3	5	4	2	2	3	4	3	4	3	4	4	3	3	3	4	4	4	2	2	5	3	3	3	4	5	4	3	3	4	5	4	2
51	4	4	2	3	5	5	5	4	3	2	2	4	2	5	4	4	4	5	3	3	3	3	4	3	4	4	2	5	4	3	3	3	4	3	3	3	5	5	4	3
52	3	3	3	3	4	4	2	5	4	3	3	4	2	4	3	3	4	4	4	4	4	4	3	3	3	4	3	4	3	3	3	4	4	4	3	5	4	4	3	3
53	3	3	3	3	3	3	3	3	3	3	1	3	3	3	3	3	3	4	3	3	3	3	3	3	3	3	3	5	3	3	3	3	3	5	3	3	3	5	3	3
54	4	4	2	3	4	3	2	2	2	3	2	3	4	4	3	4	4	3	3	2	3	2	2	3	4	3	2	4	3	2	2	3	3	2	2	3	4	4	4	2
55	3	1	2	3	3	4	4	3	3	1	2	2	2	4	2	4	4	3	3	3	4	3	3	2	2	3	3	4	3	2	1	4	4	1	1	1	4	4	2	2
56	5	3	3	4	3	4	3	3	4	3	4	5	2	3	5	4	5	5	5	5	3	4	5	5	5	4	3	5	5	3	3	5	4	4	5	4	4	5	4	4
57	3	3	3	3	4	4	3	3	4	4	3	3	3	4	3	4	4	4	3	4	3	3	3	3	3	3	3	5	4	3	3	3	3	3	3	4	5	4	4	3
58	3	3	3	3	3	3	4	4	4	3	4	3	3	5	2	3	5	5	3	3	5	5	5	5	5	3	3	5	4	3	3	3	4	5	5	5	5	3	3	3
59	4	3	0	2	2	3	4	4	4	4	4	4	4	4	3	3	3	3	3	3	3	3	3	3	4	4	3	3	3	3	3	3	3	3	4	4	4	4	3	2
60	3	2	1	3	3	1	3	1	3	3	3	3	3	4	3	3	3	5	5	4	3	3	3	4	4	3	0	5	3	2	3	5	5	3	3	4	5	5	3	1
61	4	4	3	3	5	5	3	2	3	3	4	2	4	4	2	2	4	2	4	4	4	3	4	4	4	4	4	5	4	3	2	4	3	3	4	3	5	4	4	4
62	2	2	2	3	2	3	4	4	3	4	4	4	3	3	2	2	2	2	3	2	2	2	2	2	2	3	2	3	3	2	2	2	2	3	2	3	2	3	3	2
63	5	5	3	5	4	5	3	4	5	5	4	5	4	3	5	5	5	5	5	5	4	5	5	4	4	5	4	5	4	5	5	3	5	4	5	5	5	5	5	5
64	4	4	1	4	4	4	5	5	5	4	3	4	3	5	4	4	2	4	4	5	3	4	4	4	4	4	3	5	5	4	3	3	4	5	5	5	4	4	4	3
65	3	3	1	3	3	3	3	3	4	3	3	3	3	5	3	3	5	3	3	3	3	3	3	3	3	2	3	4	3	2	2	3	3	3	3	3	4	3	2	3
66	3	4	3	3	3	3	3	3	4	4	4	4	4	4	3	4	5	5	4	4	3	4	4	3	4	4	3	4	3	3	3	3	3	4	3	4	5	5	4	3
67		3	2	4	3	4	3	3	4	3	2	5	4	4	3	3	4	4	3	3	4	3	3	3	4	4	3	5	4	2	2	3	3	3	2	4	5	5	4	2
68	4	4	4	4	5	4	4	3	5	5	3	2	3	5	4	5	4	2	4	4	4	5	4	5	5	5	1	5	4	5	5	5	5	5	5	4	1	5	5	5
69	3	2	3	3	2	3	3	3	3	3	2	2	3	4	3	4	4	3	3	3	4	3	3	2	3	2	3	4	3	3	2	3	3	3	2	3	4	4	4	2
70	4	4	2	4	3	5	4	2	3	2	0	4	3	4	2	5	4	4	3	3	4	3	3	4	4	2	1	3	5	1	3	5	4	5	4	3	2	5	1	0
71	2	0	1	1	1	4	0	5	5	0	5	5	0	0	0	5	0	3	0	0	0	0	0	0	0	1	0	3	0	0	0	3	3	0	2	0	5	4	0	0
72	5	3	2	3	5	4	2	2	4	4	0	1	5	5	5	5	5	5	5	3	5	5	5	5	5	5	5	5	5	5	5	5	5	3	5	1	3	5	5	4
73	4	4	4	4	4	4	2	4	4	3	3	2	3	3	3	3	4	4	3	4	4	3	3	3	2	3	4	4	3	2	1	4	2	4	2	2	2	4	3	3
74	2	2	2	2	3	2	2	2	2	2	3	3	2	4	3	4	4	4	3	3	3	3	3	4	3	3	2	3	3	2	2	2	3	2	3	2	4	4	3	2
75	3	3	1	3	3	3	4	3	3	3	3	5	3	2	3	4	3	4	3	3	3	3	4	4	4	4	3	3	1	2	3	3	2	2	5	2	4	3	3	3
76	3	3	3	2	5	5	3	3	0	2	3	3	3	4	3	3	3	3	2	2	2	2	4	4	5	2	2	3	2	3	2	4	3	1	2	2	4	3	1	1
77	3	3	3	3	3	4	4	3	3	3	3	3	2	3	4	3	4	4	4	3	3	4	4	4	4	4	3	4	3	3	4	3	3	3	3	4	4	4	3	3
78	1	1	1			1	1			1				3	5	5	5	5	1	3	3	3	3	5	4		1	5	5	3	5	5	5	0	2	5	5	5	5	3
79	4	5	3	3	3	1	5	4	5	3	4	4	5	5	3	4	3	3	4	4	3	3	4	5	3	5	3	4	3	3	3	3	4	4	3	5	2	5	2	4
80	5	4	5	4	4	5	5	4	5	4	5	4	5	5	0	3	3	2	4	4	4	3	4	2	5	3	5	5	5	5	5		1	3	5	2	1	4	3	3
81	5	4	0	4	1	5	4	4	3	4	3	4	3	4	4	4	4	4	3	3	3	4	3	4	5	3	2	5	4	3	3	4	4	3	4	5	5	5	3	2
82	5	4	3	4	5	5	4	3	4	5	3	3	4	5	5	5	4	3	1	3	5	3	1	5	5	3	2	3	5	3	1	5	5	3	1	1	1	5	4	2
83	4	3	3	3	4	4	3	3	3	2	3	4	3	4	4	4	5	5	3	2	4	4	3	4	3	4	3	5	4	2	1	4	4	3	1	4	4	5	5	3
84	4	2	1	4	3	4	4	4	4	4	3	4	4	5	4	2	4	4	4	4	4	4	4	4	4	2	3	4	4	3	3	4	4	4	4	4	4	4	4	3
85	5	4	1	5	5	3	3	3	0	5	4	4	5	5	5	5	5	4	5	2	1	1	2	0	3	3	1	5	5	0	1	5	5	1	3	1	5	5	4	0
86	5	3	3	3	3	5	3	0	3	3	0	5	3	5	3	5	3	5	3	3	3	5	5	3	5	5	3	5	3	4	5	3	5	5	3	5	5	5	5	5
87	3	3	5	3	4	4	4	5	5	3	5	5	3	3	3	5	5	3	4	2	3	2	3	2	2	3	3	5	5	4	2	2	2	3	3	4	5	5	3	2
88	5	3	0	3	5	5	5	5	5	5	5	5	5	5	5	5	5	5	3	5	2	4	5	3	2	4	0	5	4	5	3	4	4	2	4	2	3	5	2	2
89	5			5	5	5	5	5	5	4	3	5	5	4	5	5	4	4	5	5	4	5	5	4	5	5	5	5	5	4	4	5	5	5	5	5	5	5	4	3
90	3	2	3	3	3	2	2	3	3	2	3	3	3	4	2	3	3	3	3	3	3	3	3	3	3	3	3	4	3	3	1	3	3	3	4	4	3	3	2	2
91	4	3	1	4	4	4	4	4	4	4	4	4	4	4	4	4	4	4	4	4	4	4	4	4	4	3	2	4	4	3	3	4	4	4	4	4	4	4	2	2
92	3	3	4	2	4	4	3	3	3	2	1	1	3	5	3	4	4	4	2	1	1	1	1	2	2	5	3	5	4	3	0	3	3	2	3	2	4	5	3	0
93	3	3	4	3	3	3	4	4	4	3	5	5	3	5	3	4	4	4	4	4	4	3	4	4	3	4	3	4	4	3	3	4	3	3	3	3	4	3	3	3
94	5	5	3	5	5	5	3	0	0	0	0	1	3	5	3	5	5	3	2	2	5	3	2	2	4	2	0	5	5	3	2	3	4	4	2	2	5	5	2	0
95	4	4	2	3	2	4	4	3	3	4	2	2	2	3	3	3	3	3	3	4	3	2	2	2	2	5	3	4	3	3	2	3	3	3	3	3	3	4	4	2
96	1	1	0	1	1	2	4	5	5	4	5	4	5	1	4	1	4	1	4	4	4	1	1	1	4	1	1	1	4	1	1	1	1	1	1	1	0	0	1	0
97	4	3	4	2	2	3	4	3	5	4	3	3	3	5	2	4	4	2	3	2	4	3	3	4	3	2	2	2	2	1	1	4	4	1	2	4	2	2	1	1
98	2	1	1	1	3	3	2	1	1	1	0	1	1	5	1	5	5	3	2	2	2	2	2	2	4	2	3	5	2	2	2	4	4	1	2	3	5	5	3	1
99	2	1	1	1	1	1	2	3	1	3	3	0	2	5	2	3	3	3	3	3	5	1	3	2	1	1	0	2	4	0	0	3	3	1	0	1	5	2	1	0
100	3	3	3	3	4	4	4	4	4	4	4	4	3	4	3	3	3	3	3	4	4	4	3	4	4	3	4	3	3	3	3	3	3	3	3	3	3	3	3	3
101	4	4	3	4	4	4	4	4	4	4	4	4	3	3	4	4	4	4	4	4	4	4	4	4	4	4	1	4	4	3	4	2	2	4	4	3	4	4	3	3
102	3	3	3	3	3	3	3	3	3	3	2	2	2	3	3	3	3	3	3	3	3	3	3	3	4	3	3	4	3	3	2	3	3	3	3	3	5	5	5	3
103	3	3	5	3	3	4	5	5	5	5	4	4	4	3	3	3	2	3	4	2	2	3	4	4	3	3	2	2	3	3	1	0	1	2	2		3	3	2	0
104	4	3	3	3	3	4	1	4	4	4	4	3	2	4	3	3	4	3	2	2	2	2	2	2	3	2	3	3	3	3	3	3	3	3	2	2	3	3	3	3
105	3	3	3	3	3		2	2	2	3	2	2	2	3	3	3	3	3	3	3	3	3	3	3	2	3	2	3	3	2	3	3	3	3	4	4	4	4	4	4
106	5	2	0	3	0	5	0	3	5	0	4	4	4	5	0	3	3	3	3	5	4	4	4	4	4	2	1	4	4	3	0	2	4	5	5	5	5	5	5	0
107	3	1	2	3	3	3	4	3	3	3	1	2	4	4	3	4	3	3	4	4	3	3	3	3	4	2	3	5	3	2	3	3	4	2	3	2	4	4	2	3
108	1	0	0	0	0	0	5	5	4	5	3	3	5	5	3	3	5	5	5	4	4	5	5	4	5	3	1	5	3	3	1	2	4	3	5	2	5	3	1	1
109	4	4	5	5	4	5	5	3	5	4	2	3	4	5	3	5	5	4	3	4	4	5	4	4	3	4	3	5	1	2	3	3	3	3	4	3	2	4	3	2
110	4	4	1	3	4	4	5	4	3	5	3	3	3	5	5	5	3	3	1	3	5	4	3	3	5	3	1	2	2	0	2	3	4	1	1	1	5	4	3	3
111	2	2	3	2	3	3	1	1	3	3	2	3	4	5	2	4	4	4	4	4	4	3	3	4	4	4	3	4	4	3	1	4	4	4	3	4	4	5	4	3
112	5	4	3	5	5	5	3	0	5	2	5	0	0	4	4	1	5	5	5	1	4	4	5	4	4	3	0	5	4	2	3	5	5	1	5	1	3	5	4	2
113	3	3	1	2	3	4	4	4	3	3	2	3	3	5	4	4	4	4	3	3	3	4	4	3	4	3	0	4	4	3	3	4	3	3	3	3	5	5	2	3
114	3	2	3	3	3	5	3	2	3	3	3	4	3	3	3	3	3	4	5	4	3	5	3	3	3	5	2	5	3	2	3	5	3	5	5	5	5	5	5	4
115	1	2	5	1	1	1	1	2	1		1	1	5	1	2	2	1	1	1	1	1	1	1	1	1	1	1	1	5	1	3	1	1	1	1	1	1	1	1	5
116	4	4	2	4	4	3	3	3	4	4	4	4	4	4	4	4	4	4	4	4	4	4	4	4	4	4	2	4	4	4	4	4	4	4	4	4	4	4	4	3
117	3	1	5	3	1	1	3	4	3	3	4	4	3	5	2	4	5	5	3	4	4	3	5	3	5	5	1	5	4	2	1	5	5	3	5	4	5	3	3	2
118	3	3	4	3	3	4	3	2	2	3	1	2	2	5	3	3	3	3	3	4	3	4	3	3	4	3	2	5	3	3	2	4	3	2	2	2	5	4	4	2
119	3	3	3	3	4	4	3	3	3	4	3	4	4	5	3	5	5	4	3	4	4	4	3	4	4	4	2	4	2	3	2	5	5	3	3	4	4	4	3	0
120	3	3	3	3	3	3	4	4	3	3	3	4	3	3	4	3	4	4	3	3	3	3	4	4	3	3	3	4	3	3	3	3	4	3	3	3	4	3	3	3
121																																	4	3	3	3	5	5	4	3
122	5	5	0	4	5	4	4	3	4	2	2	1	4	4	5	5	4	4	3	4	3	5	4	2	2	4	2	5	4	1	2	4	4	1	3	2	5	5	0	1
123	1	3	3	3	2	4	0	3	3	3	2	2	2	3	4	3	3	3	4	2	2	3	3	3	3	4	3	4	3	3	2	3	3	4	3	4	4	4	4	3
124	4	3	4	4	4	5	5	4	4	4	4	4	3	5	4	5	4	4	4	3	3	4	3	3	3	5	3	4	3	3	3	3	3	3	3	3	5	5	4	4
125	3	2	1	3	3	4	4	2	2	2	2	3	3	4	3	2	2	3	2	4	3	2	2	2	3	2	2	4	3	3	2	4	4	2	2	3	4	4	2	2
126	3	2	1	3	4	5	4	2	5	3	1	1	5	5	1	3	3	2	4	3	4	2	2	3	4	2	1	5	3	0	0	3	2	5	2	2	2	5	2	2
127	2	1	2	1	1	1	0	0	1	1	0	1	1	3	2	1	2	1	2	2	2	2	1	1	1	1	1	2	1	1	1	1	2	2	1	1	1	2	2	2
128	3	1	4	2	3	3	1	4	4	3	2	4	2	4	2	4	4	3	2	3	3	3	2	3	3	2	3	4	2	2	2	2	3	4	2	4	3	4	2	1
129	5	5	5	5	5	4	4	2	4	4	4	4	2	5	3	5	5	5	4	5	5	5	4	4	4	5	3	5	4	4	3	5	5	4	4	4	5	5	5	5
130	4	4	4	4	4	4	2	3	4	4	3	3	3	5	4	4	5	4	4	2	3	4	4	4	4	3	2	4	2	2	2	3	3	4	3	4	5	5	5	3
131	3	4	2	3	3	2	3	4	4	3	3	4	3	5	4	4	3	4	3	4	4	3	4	4	4	4	3	4	5	3	3	3	5	1	3	3	5	4	3	3
132		0	3	0			0	3	0	0		3	3	0	3	0	0	0	3	2	0	2	0	3	1	4	5	0	2	4	4	0	2	0	3	0	0	0	3	5
133	3	2	1	2	3	3	4	4	3	3	3	4	3	4	3	3	3	4	4	3	3	4	3	4	4	2	2	4	3	1	3	2	3	2	4	3	3	2	2	2
134	4	3	2	4	3	4	4	3	3	3	2	4	4	5	4	4	4	4	4	4	4	2	4	4	5	4	2	4	3	3	4	3	4	3	5	2	3	5	4	3
135	4	3	4	4	5	5	5	5	5	4	2	2	4	5	3	5	4	4	3	2	3	4	3	4	4	4	5	5	4	2	1	4	3	3	3	1	5	5	3	1
136	5	2	1	2		3	2	1	1	2	0	3	3	5	5	5	4	5	3	3	3	2	2	3	4	1	1	5	5	1	2	4	4	2	2	2	4	5	5	3
137	3	1	3	3	3	3	3	3	3	3	1	2	2	4	3	3	2	2	2	3	3	2	2	2	2	2	2	5	3	2	1	1	3	3	0	0	0	3	1	0
138	3	1	0	4	3	4	1	2	1	2	1	1	3	4	3	5	5	4	4	3	2	2	1	0	3	0	1	5	4	1	0	4	2	0	0	1	5	5	0	0
139	3	3	3	3	3	3	3	3	4	3	3	3	4	4	4	4	4	5	4	3	4	4	3	4	4	4	3	4	3	4	3	4	3	3	4	4	4	4	4	3
140	3	0	0	3	3	5	5	5	5	0	5	0	0	5	5	5	5	5	3	3	3	3	5	5	5	5	0	5	3	0	3	3	5	5	5	5	5	5	5	5
141	3	3	4	3	3	4	3	1	2	3	2	2	3	5	3	4	3	3	3	3	3	2	3	3	2	4	4	4	3	2	2	3	3	2	2	2	5	5	3	1
142	4	4	3	4	4	4	4	4	4	4	4	4	3	4	3	5	4	4	4	4	4	3	3	3	3	4	2	5	5	4	2	3	4	3	4	2	4	4	2	2
143	2	2	3	3	3	3	3	4	4	4	4	4	4	3	3	4	3	4	4	4	4	3	4	4	4	3	2	4	4	2	2	3	3	4	4	3	4	4	3	3
144	4	3	2	4	4	3	3	4	4	4	4	4	3	4	4	4	4	4	3	3	3	4	3	2	3	4	3	4	4	3	3	4	4	2	3	2	4	4	4	4
145	2	2	0	2	3	4	4	1	0	1	5	3	3	5	2	2	3	3	1	2	3	0	3	3	5	4	3	5	4	1	0	4	0	5	0	0	5	5	0	0
146	3	4	5	5	4	3	4	4	4	3	3	4	4	5	2	3	3	3	3	1	0	2	3	0	4	2	3	5	4	2	4	3	5	2	0	3	5	4	2	2
147	3	3	3	3	3	2	3	3	3	3	3	3	2	4	4	4	4	3	2	3	3	2	3	4	3	4	2	4	3	2	3	3	3	3	3	5	4	4	3	3
148	3	1	1	3	2	3	3	4	3	2	2	2	4	4	2	2	2	2	3	4	3	2	2	3	2	3	1	4	4	3	2	3	2	4	3	4	4	4	1	1
149	5	4	0	3	5	5	5	5	3	4	4	3	3	5	5	5	5	5	5	5	5	4	5	5	5	5	0	5	3	0	3	4	4	4	4	3	5	5	3	3
150	5	4	4	4	4	4	3	5	5	4	1	3	4	5	4	5	5	4	3	4	4	4	4	5	4	4	3	5	3	3	2	4	4	4	4	2	5	5	4	2
151	3	2	2	3	3	3	2	3	3	3	3	2	3	3	3	3	3	3	3	3	3	3	3	3	3	2	2	3	3	2	2	3	3	3	3	3	3	2	2	2
152	5	0	5	0	0	5	5	5	5	0	0	5	0	5	5	0	5	5	0	0	5	5	0	0	5	0	0	0	0	0	0	0	0	0	0	5	5	5	0	0
153	4	4	3	3	3	3	3	3	4	3	3	3	2	5	2	2	3	2	3	4	4	3	3	3	4	1	3	3	4	2	2	4	3	3	2	2	4	1	3	1
154	3	0	3	2	3	3	1	4	3	3	3	4	2	5	4	4	3	4	3	4	5	4	5	3	4	3	0	4	3	2	3	4	3	3	3	4	5	4	1	1
155	4	1	3	4	2	2	0	0	0	2	1		4	2	2	3	3	4	1	1	2	0	3	3	4	5	0	4	3		2	3	4	0	1	1	4	2	2	0
156	4	3	4	3	4	4	4	4	3	3	4	4	4	4	4	4	4	4	4	4	3	3	4	3	4	4	3	4	3	4	3	3	3	4	4	4	4	4	4	4
157	4	4	1	4	4	3	5	4	5	5	3	3	4	5	5	5	5	5	5	5	5	5	5	5	3	4	3	5	5	4	4	5	5	3	5	3	5	5	3	4
158	4	3	5	3	1	4	3	3	5	3	5	3	3	4	1	5	5	4	1	2	1	1	2	2	3	4	1	5	1	1	2	2	2	4	0	0	5	3	3	1
159	0	5	0	5	1	0	1	4	4	4	4	4	1	5	1	1	5	5	1	1	1	4	4	4	4	1	1	5	1	1	5	1	4	1	4	1	1	4	1	1
160	5	3	1	4	4	1	4	4	3	4	1	1	4	5	3	5	3	4	4	3	3	4	3	4	4	4	4	5	3	4	3	4	4	4	4	4	4	4	4	4
161	4	2	0	2	3	4	3	3	3	4	1	4	3	3	3	3	1	3	2	4	2	4	3	4	4	3	4	4	1	3	1	3	5	3	2	2	4	4	2	0
162	2	2	2	4	4	2	5	5	4	3	5	5	4	5	3	4	3	3	4	4	2	2	4	4	3	2	2	4	2	2	4	2	4	4	4	3	3	2	2	2
163	4	2	1	3	3	3	3	3	3	3	1	3	3	4	3	4	3	4	3	4	2	3	3	4	3	3	1	4	3	1	3	3	3	3	3	3	5	5	2	2
164	5	4	3	4	4	3	3	3	3	3	3	3	4	5	4	5	5	4	4	4	4	4	4	4	4	4	4	5	3	4	3	3	4	3	2	3	4	5	4	2
165	4	4	3	3	4	4			3		3	2	3	4	3	5	3	3	3	3	3	4	3	3	4	3	2	4	2	0	0	3	2	3	3	3	4	4	3	0
166	3	0	3	3	3	3	0	0	0	3	3	3	3	5	3	0	0	3	3	3	3	3	3	3	3	3	3	5	5	0	3	4	3	0	0	1	5	5	5	2
167	4	3	3	3	5	3	3	3	3	2	2	3	3	4	3	4	5	4	4	4	3	4	3	3	4	3	2	5	3	3	2	3	3	3	3	3	5	5	3	2
168	4	0	5	4	5	5	5	3	5	5	2	5	5	5	5	5	5	5	5	4	5	5	5	4	5	4	2	5	5	2	3	4	5	4	2	4	5	5	5	3
169	5	0	5	2	0	4	0	0	0	0	0	0	0	4	0	0	2	1	1	1	1	1	0	0	0	1	0	4	1	0	0	1	2	0	0	0	4	4	0	0
170	3	1	3	1	5	5	1	1	1	1	1	3	3	5	3	3	5	1	3	3	5	1	2	1	3	3	3	5	1	1	1	3	3	1	1	1	3	5	3	3
171	3	3	1	3	3	3	3	3	3	2	4	3	3	4	4	4	4	4	3	3	4	3	3	3	4	3	1	4	3	1	1	4	4	3	4	3	4	4	3	3
172	2	2	0	1	1	3	4	3	2	2	1	2	2	3	1	3	3	2	3	2	2	2	2	3	3	4	0	4	3	2	1	1	3	0	0	0	5	5	4	5
173	5	4	0	5	4	5	3	0	3	3	3	3	3	4	3	5	5	5	3	3	4	4	4	3	3	4	3	5	3	4	3	3	4	4	4	5	5	4	4	3
174	3	3	2	3	3	4	3	3	3	4	2	2	3	4	3	4	3	3	3	3	3	3	3	3	2	3	3	3	3	3	2	3	3	3	2	3	3	3	2	2
175	5	5	2	4	4	5	4	3	3	2	2	1	2	5	3	5	5	3	3	1	1	3	3	3	3	4	3	5	5	4	0	5	4	0	0	0	5	5	3	0
176	2	1	3	2	3	2	2	1	2	2	1	3	3	4	3	3	3	3	4	3	3	2	2	3	4	2	3	4	3	2	3	3	4	2	2	2	3	4	3	2
177	2	0	0	1	0	2	1	2	3	2	1	2	2	5	2	5	3	3	3	1	2	2	1	4	5	3	3	5	2	2	0	4	5	0	0	0	5	5	1	0
178	5	4	0	4	4	5	5	4	4	4	1	4	4	5	5	0	5	4	5	4	5	1	1	4	4	2	1	5	5	3	1	5	5	4	5	4	3	5	5	2
179	5	3		5	4	5	1	1	5	5	2	4	3	5	4	5	5	5	5	5		3	4	4	4	5	0	5		4	3	5	4	5	4	5	5	5	5	4
180	4	3	3	3	3	3	4	4	4	3	3		3	4	3	3	4	4	5	4	2	4	3	4		4	1	5	3	2	2	3	3	4	3	2	5	5	3	3
181	4	2	2	3	3	4	1	1	2	2	1	1	3	4	3	5	5	4	3	3	4	3	3	3	3	3	2	4	3	1	1	2	3	3	1	2	5	5	4	0
182	4	3	4	3	4	4	2	2	4	3	1	2	2	4	3	4	4	3	2	3	2	3	4	4	4	5	3	4	2	1	3	4	4	3	4	2	5	4	4	3
183	4	3	3	4	3	3	3	4	4	3	3	5	4	4	4	4	4	4	4	4	3	4	4	4	4	3	3	3	3	3	3	3	4	3	4	3	4	4	3	3
184	5	3	0	1	5	4	4	3	5	3	3	3	5	5	2	5	3	5	4	3	2	3	4	4	1	5	3	5	1	1	3	3	1	4	3	0	5	5	1	3
185	4	4	4	4	4	4	4	3	3	3	1	3	3	4	4	3	4	4	4	4	4	4	4	3	4	4	1	4	4	4	3	4	4	3	4	3	4	4	3	3
186	2	0	0	2	0	4	2	2	1	3	2	3	2	3	2	4	2	3	2	3	3	3	3	3	3	3	2	4	3	2	1	3	3	3	2	3	5	4	2	0
187	2	1	2	1	2	1	4	5	4	3	5	5	1	2	1	3	0	0	1	2	2	1	0	1	2	1	2	1		0	0	0	0	0	0	0	1	1	0	0
188	3	1	3	3	3	3	4	2	2	2	1	1	3	3	3	3	4	3	3	2	2	3	3	2	4	3	1	4	2	0	3	2	2	1	3	2	4	4	2	1
189	3	2	2	3	3	3	4	4	4	4	4	4	3	4	4	4	4	4	4	3	3	4	4	4	4	4	1	4	4	3	4	4	4	4	3	5	4	4	4	4
190	3	3	2	3	4	4	3	3	3	4	2	4	4	3	4	5	4	5	4	4	3	3	3	2	4	4	1	5	4	2	3	3	2	2	4	4	5	4	3	3
191	2	2	3	3	4	4	3	3	3	3	3	3	3	3	3	3	4	4	4	3	3	4	4	5	5	2	1	3	2	3	2	3	4	3	2	1	5		4	2
192		3	3	4	4		3	3	3	3	2	4	3	4	3	3	3	3	3		3	3	4	3	3	3	1	3	3	2	3	3	2	3	2	3	3	3	2	3
193	3	3	3	2	3	3	1	1	1	3	4	3	3	3	4	4	5	4	3	2	3	3	3	4	1	5	1	5	1	3	1	5	4	1	1	2	4	5	1	1
194	3	2	2	3	3	3	3	4	4	3	4	4	3	5	3	4	4	4	4	4	4	4	4	4	4	4	2	4	4	1	1	3	4	1	3	2	4	4	3	2
195	4	3	0	5	4	4	3	4	5	4	4	5	3	3	4	4	5	4	4	4	1	4	4	4	5	4	2	5	4	4	4	2	5	3	5	4	4	4	4	4
196	4	4	4	4	4	4	4	3	4	4	3	2	2	4	4	4	4	4	4	2	3	3	3	3	4	4	3	4	3	2	3	4	3	3	3	2	4	4	4	4
197	3	2	5	3	4	4	1	3	3	0	1	2	4	4	2	3	3	3	4	2	4	3	2	3	2	1	4	4	1	1	1	3	3	1	1	1	3	2	1	1
198	3	3	3	3	3	4	3	3	3	4	2	3	4	4	3	4	3	4	3	1	3	2	3	3	4	3	3	4	3	3	3	4	3	1	3	2	3	4	3	1
199	3	2	3	3	5	3	5	2	5	5	3	3	4	5	3	3	3	3	5	5	5	4	4	2	4	2	3	5	5	3	2	4	4	4	3	2	3	4	1	1
200	3	3	0	4	4	5	4	3	4	4	3	3	1	5	2	3	5	4	4	5	4	4	3	3	2	3	3	3	5	1	1	4	2	3	0	2	4	3	5	4
201	4	3	1	3	3	4	4	4	4	4	4	4	3	5	4	5	4	3	2	4	3	3	3	3	3	3	1	4	4	2	2	3	3	2	4	2	4	3	3	2
202	1	1	1	1	3	4	3	2	2	2	2	2	1	1	2	2	1	3	3	3	1	0	1	3	3	2	2	3	1	1	1	4	3	4	4	4	4	3	3	2
203	3	3	3	3	2	3	3	3	3	3	2	2	3	4	3	4	4	3	3	3	3	3	3	3	3	3	3	3	3	3	2	4	3	3	3	3	3	3	2	2
204	5	4	3	4	3	5	3	4	4	4	4	4	5	4	4	4	4	4	4	4	3	4	4	4	4	3	1	4	3	3	4	4	4	4	4	3	5	5	4	4
205	5	2	0	4	4	3	2	2	2	4	4	2	4	5	3	4	5	4	5	4	2	5	4	3	4	4	2	5	4	5	3	3	5	4	5	4	4	4	2	2
206	2	2	3	4	2	1	0	1	3	4	1	5	2	5	3	3	4	3	3	4	3	2	2	2	2	1	2	4	3	1	0	2	2	5	4	4	4	3	3	2
207	3	2	3	3	3	4		3	3	3	2	3	3	3	2	3	3	3	3	3	3	3	3	3	3	3	2	4	3	3	2	3	2	3	3	3	2	4	4	3
208	3	3	1	3	3	2	4	3	5	3	4	4	3	5	4	2	3	3	4	2	3	4	4	5	5	4	3	5	4	4	3	4	5	5	5	3	3	3	3	3
209	3	1	3	3	3	3	3	3	3	3	1	3	3	5	3	3	3	3	3	3	3	3	3	3	3	3	3	3	3	3	2	3	3	3	3	3	3	3	2	2
210	4	3	1	3	3	4	4	4	4	2	2	3	1	5	4	5	5	4	1	0	4	2	5	3	5	5	2	5	5	3	2	4	3	4	2	2	5	5	3	1
211	3	1	3	3	3	3	3	3	1	3	3	2	2	4	3	3	3	3	3	4	3	3	3	3	3	3	3	3	3	2	3	3	3	3	0	3	5	5	4	0
212	4	2	3	3	3	3	3		3		2	2	3	3	4	5	4	4	4	4	4	5	4	3	3	3	0	5	3	0	0	3	3	3	3	4	5	5	5	0
213	2	4	3	2	3	2	3	3	3	2	2	3	2	5	2	2	4	4	2	2	4	3	4	4	3	3	3	5	3	1	2	2	4	4	4	4	4	2	2	2
214	4	3	3	4	3	4	3	1	1	3	1	3	3	3	4	4	5	5	5	5	3	5	4	4	4	3	3	5	5	4	3	5	4	4	4	4	4	4	4	3
215	5	1	3	3	4	4	3	4	3	4	3	4	3	5	4	3	3	3	4	5	4	4	4	4	4	3	2	5	3	3	1	3	4	3	4	4	4	4	2	2
216	2	2	3	3	3	2	5	4	3	3	2	3	0	4	4	4	3	4	4	3	2	3	3	4	4	4	2	5	3	3	3	4	4	3	3	3	5	5	4	3
217	5	3	3	4	4	5	5	3	3	3	5	5	5	5	3	3	3	4	5	5	5	5	4	3	5	5	2	5	4	4	3	5	4	1	2	3	5	5	4	1
218	4	3	3	3	3	3	1	1	2	2	3	3	3	3	3	4	4	3	3	3	3	3	3	3	3	2	3	3	3	2	2	3	4	3	3	2	5	2	2	2
219	3	3	4	3	2	2	1	2	2	3	2	2	2	4	4	4	3	3	2	2	3	3	2	3	3	4	2	5	3	2	2	3	2	2	2	1	4	5	2	3
220	4	3	5	3	3	5	5	3	3	3	3	3	3	5	3	3	5	3	4	5	5	4	3	3	0	3		0	3	0	0	5	3	3	3	0	0	5	3	0
221	3	3	3	3	3	2	2	2	3	2	2	2	3	4	3	4	5	5	5	3	3	3	3	3	3	2	0	5	5	3	1	3	3	4	4	3	5	5	4	2
222	1	4	3	3	5	4	5	4	4	5	1	2	5	5	3	3	1	4	4	0	0	2	4	3	4	1	0	2	5	4	3	4	5	5	4	0	2	0	1	3
223	4	3	4	4	3	5	3	3	1	2	1	1	3	5	3	3	3	3	3	3		3	2	3	2	2	2	4	3	2	2	3	3	2	3	3	5	5	3	2
224	3	3	2	3	4	2	3	1	3	3	1	1	1	4	3	4	4	4	3	4	4	3	2	3	3	3	2	5	2	2	2	4	3	3	3	4	3	4	3	3
225	3	4	4	3	3	3	4	4	4	3	4	4	3	5	4	5	3	3	3	4	3	3	3	3	3	3	3	4	4	3	2	3	3	1	3	3	4	4	3	1
226	3	0	5	0	0	5	5	3	2	1	0	1	3	4	1	4	3	4	3	1	5	3	1	3	2	4	4	5	4	3	0	5	4	4	0	4	5	5	3	0
227	0	1	0	4	3	5	5	4	5	4	3	5	1	3	4	5	5	5	4	3	2	4	5	4	5	5	3	5	4	3	4	4	4	3	4	4	4	5	5	4
228	3	3	2	3	3	3	4	3	2	2	3	2	2	4	3	5	5	4	2	2	3	3	3	4	4	3	3	4	3	3	2	3	4	2	3	3	4	4	3	2
229	4	3	4	3	3	5	4	3	5	3	4	5	3	5	3	3	5	4	3	5	5	4	4	3	3	3	4	5	3	3	3	5	5	4	3	4	5	5	5	4
230	4	4	2	4	4	4	4	3	3	4	3	5	5	4	4	4	3	5	4	4	5	4	4	3	2	5	3	5	3	3	2	4	4	3	3	3	4	5	4	4
231	3	2	1		0		1	1	0	4	2	4	3	4	3	3	4	4	1		4		2	4	4	2	0	4	1	0	2	3	3	4	4	3	5	3	2	1
232	3	2	1	3	4	4	5	3	5	4	3	3	4	5	1	3	2	3	3	4	3	4	4	3	4	2	2	3	3	2	2	3	3	3	2	1	4	2	1	1
233	4	3	3	3	4	3	5	3	4	2	3	4	4	5	3	5	5	4	3	4	4	3	2	3	4	3	2	5	2	2	2	4	4	2	4	4	5	4	3	1
234	3	3	3	3	3	4	4	3	3	3	3	4	3	3	3	3	3	3	4	3	3	4	4	4	4	3	2	4	3	3	4	3	3	3	4	3	4	3	3	3
235	3	2	2	2	2	3	3	2	4	3	1	2	2	5	2	5	5	3	2	2	2	2	3	3	3	4	2	4	2	3	1	2	4	5	5	4	5	4	4	4
236	3	3	3	4	3	3	3	4	3	4	4	3	3	3	3	4	4	4	3	4	4	4	4	4	4	3	3	4	4	3	2	3	3	4	3	4	4	4	3	2
237	4	3	3	3	3	3	3	3	3	2	1	3	3	3	3	3	3	3	3	3	3	3	3	3	3	3	3	3	3	3	3	3	4	3	3	3	3	3	3	2
238	4	3	4	3	4	4	5	5	2	5	2	2	4	4	4	4	3	3	4	4	2	2	4	4	4	2	4	4	2	3	2	4	4	0	4	4	4	4	4	1
239	3	2	3	3	3	3	4	2	4	4	3	3	3	4	4	3	4	4	4	4	3	4	4	4	4	3	3	3	3	3	3	3	4	4	4	4	4	4	4	3
240	3	3	3	3	4	4	3	3	3	3	3	4	2	5	3	5	5	5	4	3	5	3	2	4	3	2	3	4	2	1	0	4	4	3	2	3	5	5	5	3
241	4	4	3	4	4	5	4	3	3	3	3	3	4	4	4	4	4	4	4	4	4	4	4	4	4	3	1	4	3	2	3	4	3	3	4	3	4	4	3	3
242	4	3	4	4	3	4	4	3	4	5	3	5	3	4	5	4	5	5	4	3	3	3	4	4	5	5	3	5	3	3	4	4	5	4	3	3	5	5	4	4
243	4	3	3	3	2	3	4	3	4	3	2	3	3	4	3	3	3	3	3	3	3	3	3	4	3	3	2	4	5	3	2	4	4	4	4	3	5	5	5	4
244	3	4	3	3	3	3	2	3	2	3	4	4	2	3	2	3	2	2	2	2	3	2	2	3	4	3	3	4	3	2	2	3	2	1	1	1	4	3	2	0
245	3	1	3	3	3	3	3	4	3	3	4	4	4	3	2	2	3	3	4	4	3	3	3	3	3	3	2	3	3	2	2	3	2	3	3	2	3	3	3	2
246	4		3	4	5	4	5	0	4	3	0	5	5	5	5	5	5	5	5	5	3	4	3	5	5	5	0	5	3	4	3	3	4	2	4	4	5	5	5	3
247	4	3	3	3	3	4	5	4	3	4	1	3	4	5	5	5	5	4	4	5	4	4	5	4	5	3	1	5	5	3	3	3	4	3	3	3	5	4	3	2
248	1	0	0	3	3	3	3	3	3	3	0	3	0	3	0	0	0	3	3	0	0	0	3	3	3	1	1	3	0	0	0	1	3	0	1	1	1	1	1	0
249	4	3	2	3	3	3	4	3	4	3	3	3	3	3	3	4	4	4	4	4	3	3	3	3	4	3	3	5	3	3	3	3	3	3	3	4	5	5	5	3
250	5	0	0	5	1	4	3	3	4	4	0	1	5	5	4	5	5	5	5	3	1	3	4	4	4	3	1	5	5	4	3	4	5	4	5	2	5	5	1	1
251	3	3	4	4	4	4	3	2	2	4	2	3	4	3	3	3	4	4	4	4	4	4	3	3	3	2	2	4	4	4	3	4	4	4	4	4	4	5	4	2
252	5	5	5	5	5	5	3	3	5	3	4	3	3	3	3	4	4	3	3	5	1	3	4	2	2	5	3	5	5	2	3	5	3	3	5	4	3	5	5	3
253	5	5	0	5	0	5	0	5	0	5	5	5	5	5	5	5	5	5	5	5	5	5	5		5	5	5	5	5	0	5	5	5	0	5	5	5	5	5	5
254	4	3	2	3	4	4	3	2	1	1	3	4	4	2	3	4	4	4	3	3	3	4	4	4	4	4	1	5	4	4	3	4	5	1	5	3	5	5	2	2
255	5	4	3	5		5	3	0	3	3	3	4	0	5	3	3	0	5	3	3	5	5	5	5	5	5	5	5	3	3	0	5	5	0	0	0	0	5	0	0
256	4	1	1	4	3	4	3	4	4	4	4	4	4	4	4	3	2		4	4	4	1	4		4	4	4	4	4	1	2	4	1	2	1	2	4	4	3	1
257	4	0	5	5	3	0	3	4	3	0	3	5	1	5	3	4	3	3	4	3	4	3	3	3	5	2	2	5	3	0	0	3	4	4	3	5	5	5	3	1
258	2	0	0	0	0	0	0	0	2	2	2	2	2	4	2	2	5	2	2	2	5	0	2	3	3	2	2	5	2	2	2	2	3	2	2	0	3	3	0	0
259	3	3	4	3	4	4	4	4	2	2	3	4	2	4	1	3	3	3	3	3	2	3	2	3	3	1	3	3	4	0	1	4	3	1	1	3	5	4	3	0
260	3	3	3	3	3	4	2	3	4	3	2	4	4	4	4	4	4	4	3	3	3	2	2	2	3	2	4	4	3	3	2	4	4	3	3	3	4	3	3	1
261	2	2	2	3	3	3	2	4	4	3	3	3	3	3	3	3	3	3	3	4	4	3	3	3	3	2	2	2	2	2	1	1	2	3	3	3	4	2	2	2
262	3	0	1	4	5	2	3	0	3	3	0	1	4	5	3	4	5	5	4	5	4	4	4	3	4	4	2	5	3	4	0	4	4	5	4	4	4	5	3	0
263	3	2	4	4	3	3	3	4	3	4	3	3	4	3	5	5	5	5	5	5	3	5	5	5	5	3	1	3	3	3	3	3	3	4	5	3	3	2	2	2
264	3	2	2	3	3	4	2	2	2	3	1	1	2	4	4	4	3	3	3	3	4	3	3	3	3	2	2	2	3	1	2	3	4	3	3	4	4	3	3	2
265	2	2	1	3	4	4	2	2	3	4	2	2	2	4	3	4	4	2	3	4	4	4	3	3	2	4	3	3	2	1	3	4	3	4	4	4	2	3	2	2
266	2	1	1	1	2	3	2	4	4	3	3	0	0	3	3	3	4	3	4	5	5	3	1	2	3	1	3	3	4	0	0	3	5	1	1	1	5	2	0	0
267	3	3	0	3	3	3	3	3	3	3	3	3	4	3	3	4	3	3	3	3	3	3	3	3	3	5	2	3	4	4	3	4	5	3	3	3	5	5	3	3
268	5	0	5	5	5	5	5	5	5	5	5	5	5	5	0	0	5	5	5	5	5	5	5	5	5	5	5	5	5	5	5	5	5	5	5	5	5	5	5	5
269	3	2	2	3	3	3	2	3	3	2	2	3	3	3	2	4	3	3	3	2	3	3	2	3	4	3	2	4	3	2	2	3	3	2	2	2	2	3	3	2
270	4	3	3	4	4	4	3	3	4	4	3	3	4	5	4	4	4	3	3	3	3	3	3	3	3	3	3	4	3	3	2	3	3	3	3	3	4	3	3	3
271	2	2	2	4	5	3	3	4	4	3	2	3	2	4	5	4	4	3	2	3	3	4	3	3	4	2	3	4	2	2	3	3	4	5	3	5	4	4	3	2
272	3	3	4	3	3	3	2	5	3	1	4	4	3	5	1	5	5	5	3	4	5	1	3	4	3	5	5	5	5	4	1	3	4	2	1	1	4	4	5	1
273	2	4	2	4	3	3	2	2	4	3	4	4	3	5	4	4	4	4	4	4	4	3	3	4	4	3	3	4	4	4	3	4	3	4	4	4	3	4	3	4
274	3	0	3	0	2	4	0	4	3	0	4	0	0	5	0	3	0	3	0	2	4	2	0	0	0	3	0	5	1	0	0	0	0	0	2	3	5	5	0	0
275	4	4	3	3	3	4	3	3	3	3	2	3	2	3	2	5	3	3	3	3	2	3	3	3	3	3	2	4	3	2	2	2	3	2	3	3	5	4	3	1
276	0	0	1	0	0	0	1	0	0	0	0	0	1	0	0	0	0	0	0	0	0	0	0	0	0	0	1	5	3	3	0	1		0	0	0	5	5	5	0
277	5	5	3	5	5	4	4	3	4	2	3	3	3	5	3	5	5	5	4	4	3	3	3	3	3	5	1	5	3	1	3	3	4	3	4	2	3	5	5	4
278	5	3	4	4	4	3	3	4	4	4	4	4	3	4	3	3	4	4	3	4	4	4	3	4	4	5	2	3	4	3	3	3	3	3	4	3	3	3	3	3
279	3	0	3	3	3	2	3	2	4	4	3	4	3	5	5	4	5	5	4	4	4	3	1	3	4	5	4	5	4	4	3	3	3	5	4	5	5	5	5	4
280	4	4	3	4	4	3	3	3	3	3	4	3	3	3	4	3	3	3	3	3	3	3	4	3	4	5	3	5	3	3	4	3	3	3	3	4	4	5	3	3
281	4	4	3	4	5	3	0	3	2	0	5		3	5	5	5	5	5	4	4	5	5	4	5	5	5	3	5	4	3	3	3	4	5	5	3	5	5	5	4
282	4	3	3	2	3	4	3	3	3	2	3	3	3	3	4	3	4	3	3	3	3	3	3	3	3	4	3	4	3	3	3	3	3	3	3	3	3	3	3	3
283	3	2	3	3	3	4	3	3	3	2	1	1	1	3	3	3	3	3	3	2	2	2	2	2	3	1	1	3	3	1	0	3	3	1	1	1	2	3	3	0
284	2	2	4	2	3	4	3	5	4	2	4	3	2	5	1	5	3	4	2	2	3	2	4	2	3	1	2	3	3	1	1	1	1	1	1	2	5	3	0	0
285	4	1	0	4	3	3	1	3	3	3	3	4	3	5	4	5	5	5	4	3	5	4	4	5	5	5	0	5	3	3	3	0	4	4	3	5	5	5	4	2
286	5	3	5	4	5	5	4	4	4	4	4	4	3	5	5	5	5	5	4	5	5	5	5	5	5	5	1	5	3	3	3	3	3	3	5	5	5	5	3	3
287	3	2	2	3	4	4	4	4	4	4	4	4	4	4	4	3	4	4	4	4	3	4	4	4	4	2	3	4	3	3	2	4	4	4	4	4	4	4	3	3
288	3	1	1	1	1	2	2	2	2	3	1	2	2	2	2	2	4	4	4	4	4	4	2	2	2	2	2	4	2	4	2	2	4	5	4	5	5	1	1	1
289	3	2	3	3	3	2	3	2	3	3	3	5	3	5	4	5	4	4	4	4	4	3	4	5	4	3	4	4	3	2	5	3	5	5	3	2	3	3	3	3
290	4	3	1	2	3	3	4	4	3	3	4	4	4	4	4	4	4	3	4	3	3	3	4	4	4	2	1	4	4	3	3	3	4	4	3	4	4	4	4	3
291	5	4	3	4	4	3	3	2	2		1	4		4	3	5	4	4	3	2	4	4	3	3	3	4	2	5	3	2	2	3	4	2	4	3	5	5	4	2
292	2	1	2	2	2	2	2	2	1	1	0	2	1	2	2	2	2	2	2	3	2	2	3	3	3	1	2	4	3	1	1	3	3	2	2	3	4	3	1	0
293	3	3	3	3	3	4	1	1	1	3	1	1	4	3	4	4	4	4	4	4	4	4	4	4	5	4	1	5	3	3	1	3	4	4	4	4	5	5	5	4
294	3	2	1	3	1	3	3	3	2	3	2	4	4	4	3	4	3	3	3	4	4	4	3	4	3	2	2	2	4	2	2	3	4	2	3	3	4	3	2	1
295	5	3	2	4	3	5	1	1	3	4	1	3	3	5	4	5	4	5	4	4	3	4	3	2	3	3	2	5	5	3	1	4	3	5	3	3	5	5	3	2
296	4	4	1	3	4	3	3	4	4	4	4	4	4	3	3	3	3	4	4	4	4	4	4	5	5	5	1	5	5	3	4	4	4	5	3	3	5	5	3	0
297	4	3	2	3	3	3	4	4	4	3	4	4	4	4	3	3	3	3	3	3	3	3	2	3	3	3	4	4	4	3	3	3	3	2	2	2	2	3	2	2
298	4	3	1	4	4	4	4	3	3	4	4	4	4	4	4	4	4	4	4	4	4	4	4	4	5	4	2	4	3	4	4	3	4	3	4	3	4	4	3	3
299	5	3	0	3	3	3	5	5	4	4	5	5	3	5	5	4	5	5	5	5	4	5	4	4	5	3	0	5	5	3	3	3	3	3	1	3	5	4	5	0
300	3	3	3	3	3	3	2	2	3	4	3	3	3	4	3	2	3	3	3	3	3	3	3	3	3	2	2	5	3	4	2	4	4	3	4	4	5	5	4	3
301	4	0	1	3	4	4	2	4	5	3	4	2	2	5	4	3	4	3	4	3	5	3	4	4	4	4	4	5	5	1	1	4	2	5	3	4	5	4	3	1
302	3	1	0	3	4	3	1	2	3	5	1	3	5	5	4	4	5	5	5	5	5	5	4	5	5	2	5	5	4	4	1	4	5	4	4	3	5	5	4	1
303	1	0	3	2	2	2	1	1	1	1	1	1	1	3	3	3	3	3	3	3	3	3	2	3	3	3	2	4	3	1	1	2	1	2	2	3	5	5	3	0
304	3	3	5	3	3	4	1	0	3	0	0	1	2	5	4	5	5	4	4	3	4	3	1	4	5	5	5	5	5	5	0	5	4	0	0	0	1	5	5	2
305	4	4	3	4	4	4	3	4	3	4	4	4	2	5	3	4	4	4	3	4	4	4	5	4	5	2	3	4	2	3	2	3	3	3	3	2	3	4	2	2
306	3	3	4	3	3	3	3	4	3	3	3	3	3	4	2	3	4	3	3	3	3	3	3	3	3	3	3	4	4	2	3	3	3	4	4	3	5	4	4	3
307	4	2	2	3	2	3	4	3	4	3	2	3	5	5	3	5	5	3	4	2	3	4	3	3	2	3	2	3	2	2	2	3	3	3	3	2	3	3	2	2
308	4	0	4	1	4	4	3	4	4	3	3	3	3	5	3	5	3	5	5	5	3	5	5	4	5	3	1	4	4	2	2	2	1	5	4	4	5	3	3	2
309	4	3	4	3	3	4	3	3	3	3	3	3	3	4	4	4	4	4	4	4	4	4	4	4	4	3	2	3	4	3	3	4	3	3	4	3	4	3	2	2
310	5	5	4	4	4	5	5	5	4	4	3	5	3	4	3	5	5	4	3	3	4	4	4	4	4	5	4	5	3	5	3	1	4	0	3	0	5	5	5	3
311	3	3	4	3	3	3	3	3	3	3	3	3	3	3	3	3	3	3	3	3	3	3	2	3	2	3	3	4	3	3	2	4	4	4	4	4	4	5	4	0
312	5	4	0	1	4	5	5	2	3	4	4	5	5	5	4	4	5	4	2	2	4	3	3	4	5	5	2	5	3	3	2	5	4	4	3	5	5	5	4	3
313	3	1	3	3	3	2	4	3	3	3	2	4	3	5	4	4	4	3	2	3	4	2	3	3	3	3	1	4	4	2	2	4	4	4	3	4	5	5	4	1
314	3	3	3	2	2	3	4	5	2	3	4	4	0	3	3	4	3	3	3	3	3	3	2	3	3	2	3	3	3	3	2	3	3	3	3	3	4	4	3	2
315	4	4	2	4	4	4	4	3	2	4	2	3	4	4	3	4	4	4	3	1	2	3	2	3	2	4	3	4	2	2	2	4	3	3	3	4	2	3	2	2
316	5	5	5	5	5	4	3	2	4	3	1	4	1	3	4	4	5	4	3	4	4	4	2	2	1	1	2	5	4	5	1	5	5	5	2	3	5	5	4	3
317	4	3	3	4	3	3	2	2	3	5	3	3	3	4	4	4	4	4	4	4	3	4	4	3	3	4	3	5	4	2	2	3	3	3	3	3	5	4	3	3
318	4	3	0	3	4	1	4	3	4	4	3	4	3	4	3	4	5	4	4	4	4	4	3	4	5	3	3	5	4	3	4	4	4	4	3	2	4	3	3	3
319	3	1	3	3	3	3	4	3	3	3	3	3	3	5	3	3	3	4	4	3	3	3	3	3	1	3	3	5	3	3	3	3	3	3	3	3	4	4	4	3
320	5	5	3	4	4	4	4	4	4	4	2	4	5	5	5	5	5	5	5	4	4	5	5	4	4	4	1	5	4	3	4	4	4	3	4	5	5	5	5	5
321	5	5	4	4	4	4	4	4	4	4	4	4	0	5	4	4	5	5	4	5	4	4	4	3	5	5	0	4	4	4	3	4	4	4	4	4	4	4	4	4
322	5	3	3	5	5	5	5	5	5	5	5	5	3	0	2	4	3	3	3	3	3	3	4	3	3	3	3	5	3	3	3	3	0	0	0	1	4	3	2	0
323	3	3	3	3	3	4	3	4	3	4	3	4	3	4	4	4	5	4	4	3	3	4	4	4	4	3	2	4	3	2	3	3	3	4	4	5	4	4	3	2
324	3	2	2	3	3	3	3	3	2	3	2	3	4	3	2	3	1	2	4	3	2	3	3	3	3	2	1	4	4	1	3	3	2	2	1	1	4	2	2	1
325	5	5	5	0	3	3	1	3	4	0	2	0	5	5	0	5	0	0	0	0	0	0	0	0	0	0	5	5	1	0	0	5	0	5	0	0	5	4	1	0
326	4	4	2	4	4	4	4	4	4	3	3	5	2	4	3	5	4	3	2	4	3	4	5	3	2	5	4	4	4	3	5	4	4	2	4	1	4	5	3	5
327	4	3	4	4	4	4	4	1	4	2	1	2	2	4	3	3	4	3	4	2	2	3	3	2	4	2	1	4	3	1	1	4	2	3	3	3	4	3	1	1
328	3	3	1	4	3	2	3	4	2	4	4	3	3	4	2	3	4	4	4	4	4	4	4	4	4	2	1	2	4	2	1	2	2	2	3	4	3	4	4	2
329	3	2	2	3	2	3	3	4	3	3	2	4	3	4	3	4	4	4	3	4	4	4	4	3	3	4	4	4	3	3	2	2	2	3	4	3	4	4	3	2
330	5	0	3	5	3	5	5	3	5	5	5	5	4	4	5	3	4	5	5	5	4	5	5	4	5	4	0	5	3	4	5	5	4	4	4	5	5	5	3	3
331	3	2	2	3	2	3	2	2	2	1	3	2	1	4	2	2	3	2	2	2	3	2	3	3	3	2	2	4	2	2	2	2	2	0	3	1	4	4	3	3
332	3	2	5	3	3	4	5	5	5	5	4	5	1	4	4	5	5	5	2	2	3	4	2	5	5	2	4	5	3	1	1	5	4	3	3	4	5	5	2	0
333	3	2	2	2	3	4	3	2	2	2	2	3	3	4	3	2	2	3	2	2	4	2	2	3	3	3	3	3	4	2	2	4	3	2	2	2	4	4	3	2
334	1	2	5	1	2	3	5	4	3	5	3	3	3	3	3	3	3	3	3	3	3	3	2	3	2	3	2	5	4	3	3	4	3	4	3	4	4	4	2	2
335	3	1	1	3	3	3	2	3	3	2	4	3	1	3	2	2	3	3	3	1	2	3	2	3	4	3	1	2	1	1	0	4	3	2	0	2	4	1	1	0
336	3	3	2	2	2	3	2	3	3	3	4	3	3	4	3	3	3	3	3	3	2	2	2	2	3	3	2	3	3	2	2	3	3	1	1	1	3	3	3	2
337	2	1	3	3	2	0	0	0	0	3	1	5	3	5	3	5	5	5	4	3	5	5	3	5	5	5	3	5	5	3	2	4	5	5	3	2	3	4	1	0
338	4	4	1	1	1	2	3	1	1	4	4	5	4	5	2	4	4	4	4	2	4	4	4	4	5	4	1	4	4	4	2	4	4	4	4	1	4	4	3	2
339	4	3	2	3	4	3	5	4	5	4	4	4	4	4	4	4	4	4	3	3	3	3	4	3	3	3	4	4	3	3	4	4	4	5	5	4	5	5	5	4
340	3	3	2	3	2	4	3	3	3	2	2	2	3	4	4	4	4	3	3	3	4	3	2	3	4	2	2	3	3	3	3	4	3	3	3	2	4	3	2	1
341	3	2	3	3	3	4	4	4	3	4	3	3	4	3	3	4	3	4	4	4	3	3	4	3	4	3	4	4	4	2	2	4	3	2	2	2	4	4	3	2
342	4	3	1	3	4	5	5	3	4	5	4	4	5	5	4	4	5	4	3	4	2	2	4	4	4	3	2	4	5	3	1	3	3	4	5	2	5	5	1	2
343	4	3	4	3	3	3	3	4	3	3	3	3	4	3	4	3	3	3	3	3	3	4	3	3	4	2		4	2	2	2	3	3	3	3	3	2	3	2	2
344	4	1	5	4	2	5	5	2	5	5	0	4	3	5	0	5	5	3	2	3	4	3	4	4	4	0	0	5	5	1	1	5	4	1	3	4	5	4	0	0
345	5	4	3	3	3	3	4	4	4	4	3	4	3	4	3	4	3	4	4	4	4	4	4	5	5	4	3	5	4	4	3	4	4	3	4	2	4	5	3	1
346	5	4	4	4	4	4	4	3	4	4	1	1	4	4	4	4	3	3	3	2	3	4	4	3	2	4	1	4	1	1	4	3	3	4	3	4	4	4	4	3
347	3	3	2	3	3	3	1	3	4	3	3	3	4	5	3	3	4	4	4	4	4	3	3	3	4	4	3	4	2	2	3	2	3	3	3	3	2	3	2	2
348	3	3	4	3	3	4	2	3	3	4	3	4	3	5	3	4	4	4	4	3	3	3	2	3	2	2	2	4	4	3	3	4	4	5	3	2	3	3	3	2
349	3	1	3	3	4	3	3	3	3	4	3	2	4	4	4	4	4	4	5	5	5	5	4	5	5	3	3	5	5	3	4	5	5	3	4	3	5	5	5	3
350	3	2	2	2	3	2	3	2	3	3	2	3	3	3	3	2	3	3	3	3	3	3	2	4	3	3	2	3	3	1	1	3	3	1	3	2	3	3	2	1
351	4	4	2	4	4	3	3	2	4	5	4	4	4	5	5	5	5	5	5	5	5	5	5	5	5	5	3	5	3	4	3	3	5		5	3	5	4	5	4
352	2	2	3	2	4	4	3	1	2	3	2	1	2	5	2	3	3	2	4	3	4	3	2	3	4	1	3	3	4	1	1	4	2	2	3	1	3	2	0	0
353	4	4	4	4	5	4	5	4	4	4	1	3	3	5	3	5	4	4	4	4	4	4	4	3	3	3	2	4	3	3	2	3	3	4	3	3	3	4	2	2
354	2	2	1	4	3	5	2	4	5	4	0	1	4	5	3	3	4	4	4	4	3	3	3	3	4	1	1	4	4	2	0	3	4	4	3	4	3	5	3	1
355	5	5	2	4	4	4	4	3	3	4	3	3	3	5	4	4	4	4	4	4	4	5	4	4	3	5	4	5	4	4	5	4	4	4	4	4	5	5	4	4
356	4	3	2	2	3	4	4	3	3	4	4	4	4	5	4	5	5	5	5	4	4	3	2	2	5	5	0	5	5	2	1	3	4	3	4	5	5	5	5	2
357	2	0	1	3	4	5	3	2	3	2	3	5	3	5	3	3	3	5	5	5	5	5	0	3	5	3	5	5	5	3	0	3	4	5	3	0	5	5	5	4
358	3	3	1	4	2	4	0	3	4	4	2	4	5	5	4	5	2	2	4	5	5	4	2	3	5	4	1	4	5	4	2	4	4	2	4	3	5	5	2	2
359	4	1	0	1	1	2	0	4	4	2	3	1	4	5	2	2	2	2	4	4	3	2	2	5	4	1	0	4	3	0	1	0	2	3	4	1	3	4	1	0
360	4	0	0	4	5	4	0	0	3	0	0	3	5	5	3	4	3	5	3	0	0	0	2	3	2	5	2	5	0	3	3	5	5	0	4	0	0	5	0	3
361	3	2	3	3	4	4	4	4	4	4	4	4	4	5	3	5	4	4	4	4	5	5	4	4	5	4	1	5	3	1	4	4	3	3	3	2	4	4	2	2
362	3	3	2	3	4	3	3	3	4	3	2	4	3	4	4	3	4	4	4	3	3	3	3	4	4	4	4	4	4	3	3	4	3	3	3	3	4	4	3	3
363	3	1	0	3	3	3	3	2		3	3	3	0	3	3	3		1	3	3	1	3	3	3	3	3	0	4	3	1	2	3	3	2	3	3	4	4	2	0
364	5	3	5	5	5	5	5	4	4	2	4	5	4	5	2	5	2	5	4	3	0	2	4	4	4	3	1	4	1	2	4	4	1	2	2	2	2	1	5	4
365	4	5	3	3	3	3	3	2	3	3	3	5	5	5	1	5	3	4	4	4	4	4	3	4	4	5	4	5	4	4	3	4	5	1	1	0	5	3	5	4
366	3	3	2	2	3	2	2	4	4	4	4	3	4	4	2	3	3	2	3	2	3	3	3	4	4	4	4	4	2	2	3	4	4	3	3	3	4	5	3	2
367	4	3	3	3	3	4	4	4	3	2	2	3	2	4	3	2	3	3	3	2	3	3	2	2	3	4	2	5	4	4	3	4	4	5	4	5	5	5	5	3
368	3	3	3	3	3	3	3	2	2	3	2	2	2	4	3	3	3	3	3	3	3	3	3	3	3	3	3	3	3	2	2	3	3	3	3	3	4	4	4	2
369		1	0	3	3		4	3	3	4	1	3	3	5	5	5	5	5	4	5	1	4	5	5	5	4	2	5	1	5	4	5	4	5	5	4	5	4	4	3
370	4	3	2	2	2	4	4	4	4	4	2	4	3	4	3	2	4	4	4	4	3	3	5	4	4	4	1	4	4	3	4	5	5	4	5	3	5	5	3	5
371	4	4	3	4	4	4	3	3	3	5	1	3	4	4	3	4	5	3	4	4	3	4	3	3	4	4	2	4	5	1	2	4	4	2	3	2	5	5	3	3
372	3	3	3	3	3	4	3	3	3	3	3	5	3	3	2	2	2	3	3	3	3	3	3	3	3	3	0	4	4	3	0	3	3	0	0	3	5	3	3	0
373	5	0	5	5	5	5	0	0	5	0		5	5	5	5	5	5	5	5	5			5	5	5		0	5	5	0	0	5	5	5	5	5	5	5	5	0
374	3	1	2	3	3	3	4	4	3	3	3	5	4	4	3	4	5	4	5	4	3	3	4	4	4	4	1	4	4	3	1	3	4	3	3	2	5	5	2	2
375	3	2	4	3	4		4	4	4	3	2	3	3	4		3	3	3		4		3	3			4	2	4	4	4						4	4	4	3	2
376	0	5	5	5	5	5	5	5	5	5	5	5	5	5	5	5	5	5	5	5	5	5	5	5	5	5	0	5	5	5	5	5	5	5	5	4	4	5	5	4
377	2	3	5	3	4	3	0	0	4	2	1	4	0	5	4	3	4	4	3	2	2	2	3	3	3	2	4	4	4	2	0	3	3	2	2	2	5	5	5	3
378	4	0		2	1	3	0	0	1	0	0	3	1	4	3	1	4	4	3	2	4	4	3	3	3	3	1	5	3	2	0	2	2	2	3	1	5	5	5	0
379	5	3	1	4	4	4	4	4	3	4	4	4	4	5	3	3	5	4	4	4	4	4	4	4	4	4	3	4	4	3	3	4	4	3	3	3	4	5	3	3
380	3	2	0	2		3	3	2	2	2	4	4	1	3	2	2	4	3	4	3	3	3	3	2	3	3	2	4	3	2	1	1	1	0	0	1	4	3	3	0
381	2	3	2	3	3	3	3	3	4	4	3	3	3	5	4	4	3	3	4	4	4	3	3	3	4	3	2	4	4	2	3	3	3	3	3	4	5	5	4	3
382	4	2	0	4	3	4	2	2	4	4	3	3	3	5	4	3	4	4	3	4	3	4	3	3	3	0	1	4	2	2	2	3	3	2	2	1	3	2	2	2
383	2	0	4	1	1	1	3	3	4	5	0	3	5	2	3	2	4	4	5	2	1	4	1	4	5	0	3	5	2	1	0	4	4	5	1	4	1	4	2	0
384	4	3	3	4	4	3	3	0	5	3	2	3	4	5	3	5	5	5	5	5	5	5	5	5	5	5	3	5	5	0	3	5	4	4	4	3	5	5	5	3
385	4	4	3	4	4	3	3	3	3	5	3	3	3	4	3	4	4	3	4	3	3	4	4	4	3	3	2	4	4	3	3	4	3	2	2	2	5	4	3	3
386	2		1	2	2	1	1	0	3	1	1	1	1	3	1	1	1	3	1	1	2	2	1	1	1	1	1	3	1	0	0	1	1	2	1	1	4	3	3	1
387	2	2	4	2	2	3	4	4	4	4	4	5	2	3	2	3	3	2	3	2	3	3	3	3	3	3	3	3	3	3	3	3	3	3	3	3	3	3	3	3
388	3	4	1	3	4	4	3	1	3	4	1	3	4	5	5	3	5	5	4	4	3	4	4	4	4	3	0	4	5	1	1	4	4	3	4	3	4	4	3	1
389	4	2	0	2	3	4	4	3	4	2	3	4	3	4	3	4	4	4	3	3	3	4	3	4	4	4	2	5	4	2	2	2	4	4	3	3	5	5	4	3
390	4	4	3	3	4	4	4	4	3	4	1	3	4	4	3	4	3	4	4	2	2	2	2	2	4	2	3	3	3	1	3	4	4	3	2	3	4	3	3	2
391	3	2	2	2	3	3	2	2	2	3	2	3	2	4	3	4	3	3	3	4	3	4	3	3	4	4	3	4	4	3	3	4	3	4	4	2	3	3	3	2
392	5	3	5	5	5	5	3	5	5	5	3	5	5	4	5	5	5	3	5	5	4	5	5	5	5	0	4	5	5	5	5	5	4	4	2	5	5	5	5	5
393	3	2	1	3	3	3	3	2	2	3	3	3	2	4	4	5	5	5	3	3	4	4	4	3	3	4	4	5	3	3	4	4	4	3	4	3	3	5	5	3
394	3	2	3	3	4	4	4	3	2	2	2	2	2	4	4	3	4	4	3	2	2	3	2	2	2	2	2	4	3	2	1	3	3	2	2	2	3	4	2	2
395	5	3	1	5	3	5	3	3	3	1	3	5	3	5	5	5	5	5	3	5	3	3	5	3	5	5	5	5	4	4	4	3	5	3	4	4	5	5	5	5
396	2	3	0	1	0	3	1	4	4	4	4	5	4	4	4	4	4	5	4	4	3	4	4	4	5	3	2	5	4	4	4	3	1	3	5	5	5	5	5	5
397	4	3	4	3	4	3	4	4	4	3	3	4	2	3	2	3	2	2	3	2	3	2	2	2	3	3	3	2	3	2	1	1	2	0	0	0	1	0	0	0
398	2	3	3	3	4	3	2	2	3	3	3	3	2	4	2	4	4	4	3	4	3	3	3	3	4	4	3	3	3	3	2	3	3	3	3	2	3	4	4	3
399	5	5	5	3	4	5	5	5	4	4	4	5	4	5	3	5	3	5	4	5	5	5	5	4	5	5	0	5	5	3	4	4	3	5	5	5	5	5	3	3
400		5																								5
401	3	0	2	3	4	3	4	5	5	3	4	3	2	5	4	3	3	3	4	3	3	3	5	4	4	4	3	5	3	2	4	3	3	5	4	3	5	5	5	4
402	5	5	5	3	3	5	5	3	5	3	3	5	5	5	0	5	5	5	3	3	5	3	5	5	5	0	0	5	5	0	0	3	5	0	0	5	5	5	5	0
403	4	3	1	3	4	3	5	5	5	4	1	4	4	5	3	3	3	3	5	4	1	4	4	4	5	2	0	3	3	0	2	4	3	3	3	2	5	4	3	0
404	5	5	5	5	5	5	2	5	5	5	4	5	5	5	4	5	5	5	5	5	5	5	5	4	4	5		5	5	4	4	3	5	5	5	5	5	5	0	3
405	3	3	2	3	4	4	4	4	3	3	2	3	3	4	3	4	4	4	3	4	4	4	3	3	3	3	1	4	2	3	3	3	3	3	3	2	5	5	3	3
406	3	4	2	4	4	4	5	4	4	4	4	4	5	5	5	5	4	4	4	4	4	4	4	4	4	4	1	4	5	3	3	3	4	2	5	2	5	5	4	2
407	1	2	3	2	2	2	3	2	2	3	2	2	3	5	2	4	3	3	3	4	4	3	3	3	3	2	1	3	4	1	1	2	3	1	2	0	2	3	2	1
408	3	3	2	3	3	4	3	2	2	4	3	2	3	4	4	4	4	4	4	4	4	4	4	4	5	4	4	4	2	3	4	4	4	2	2	2	4	5	4	4
409	4	3	5	4	4	4	4	3	5	3	3	3	3	4	4	4	5	4	4	4	4	4	4	4	5	4	3	5	4	2	3	4	3	4	5	4	5	5	4	3
410	5	4	0	2	5	5	1	1	5	4	5	5	5	5	5	3	5	5	5	5	5	5	5	4	5	5	0	5	5	5	5	5	5	5	5	5	5	5	5	5
411	3	3	4	3	4	4	2	2	3	3	2	3	4	4	4	2	3	4	4	2	3	2	3	4	4	3	2	4	4	3	2	4	4	4	3	2	4	4	3	2
412	4	3	3	3	3	2	4	2	3	3	2	2	4	5	4	3	3	4	4	4	4	4	3	4	4	3	3	5	4	2	1	4	4	2	4	3	5	5	3	2
413	2	3	3	2	2	3	1	1	3	5	3	2	5	5	4	5	4	4	4	4	4	4	4	4	4	4	2	3	4	3	3	3	4	5	5	4	5	5	5	5
414	3	2	0	3	3	3	2	4	4	3	1	3	3	5	2	4	3	4	3	3	3	3	3	4	4	1	1	5	5	2	2	4	3	2	1	3	5	4	3	1
415	4	4	2	4	3	5	3	2	1	3	2	4	3	5	3	4	4	3	3	3	3	4	3	3	3	3	0	5	3	2	3	4	4	3	4	3	5	5	5	3
416	3	3	3	3	3	3	3	3	3	3	3	3	3	4	2	3	3	3	3	3	3	3	3	3	3	3	2	3	3	3	3	3	3	3	3	2	3	3	3	2
417	4	4	4	4	5	4	5	4	4	5	4	5	5	4	4	5	4	5	5	1	3	4	4	4	3	3	2	5	4	4	3	5	3	2	2	2	5	5	4	2
418	4	1	1	2	5	5	3	3	4	1	1	2	2	4	1	1	5	3	3	3	4	0	2	4	4	1	2	5	3	0	0	4	4	1	4	1	5	4	1	0
419	4	3	3	3	4	1	3	3	2	3	4	4	5	3	3	4	4	4	4	4	2	3	3	3	4	4	1	5	5	1	2	3	2	2	2	2	5	5	2	1
420	4	3	1	3	3	4	0	0	0	2	0	1	3	3	3	3	3	3	3	3	3	4	4	3	1	5	0	5	5	3	1	4
421	0	4	0	1	3	2	5	1	5	3	2	3	2	5	1	5	3	4	3	4	5	2	3	5	2	2	1	4	0	0	1	0	4	4	3	4	5	2	2	4
422	3	2	4	3	3	3	2	3	3	4	2	3	3	4	3	5	4	4	4	4	5	4	3	4	4	4	3	4	2	2	3	3	3	2	4	2	5	5	3	3
423	5	5	5	5	5	5	5	5	5	5	5	5	5	5	5	5	5	5	5	5	5	5	5	5	5	5	5	5	5	5	5	5	5	5	5	5	5	5	5	5
424	4	1	3	3	2	3	0	2	1	0	1	3	3	5	1	5	4	4	3	4	3	3	3	3	4	1	2	4	4	0	2	3	4	1	1	2	5	3	3	0
425	4	3	3	3	4	5	3	4	3	3	0	4	5	4	3	3	2	4	4	2	4	3	3	2	3	2	0	2	4	0	0	4	2	2	1	1	5	2	3	0
426	4	3	4	3	3	3	2	3	2	4	3	4	3	4	2	3	3	3	3	3	3	3	3	3	3	5	1	5	4	3	3	4	3	3	3	5	5	5	3	3
427	4	1	1	2	2	3	1	2	3	4	3	4	2	5	3	4	4	4	4	4	4	5	3	4	4	4	2	4	2	2	1	4	4	4	4	4	5	5	2	1
428	4	2	2	4	3	4	3	2	2	3	2	2	3	4	4	4	3	4	3	2	3	4	3	3	2	3	2	4	3	2	3	3	4	3	2	3	3	3	3	1
429	3	3	2	3	3	3	3	4	3	4	3	4	5	5	4	5	5	3	4	4	4	4	4	3	3	3	3	4	3	2	2	3	3	5	4	4	4	4	5	3
430	4	4	4	5	5	4	3	3	4	4	4	5	4	4	5	5	5	5	5	4	4	5	5	5	5	5	5	5	5	5	5	5	4	3	4	4	5	5	5	4
431	4	2	2	3	3	4	4	4	4	4	2	3	4	4	4	4	4	4	4	4	4	4	4	4	5	2	2	4	4	3	2	4	4	4	4	3	4	3	2	2
432	1	0	1	0	0	3	4	4	3	3	4	4	3	5	2	5	3	4	4	4	5	4	2	4	3	1	1	4	5	0	0	1	5	1	0	2	5	4	2	0
433	3	2	5	2	1	1	3	3	5	3	3	3	3	5	4	5	3	3	4	4	4	4	3	3	2	1	1	4	4	3	0	2	3	3	3	3	3	3	3	2
434	5	1	0	3	3	1	0	0	1	3	0	2	4	5	3	5	5	5	5	4	0	4	5	5	5	5	0	5	5	5	3	5	5	2	5	3	5	5	1	0
435	3	3	0	3	3	3	0	0	2	3	3	3	3	3	3	3	3	3	3	3	3	3	3	3	3	3	2	3	3	3	3	3	2	3	2	3	3	3	3	2
436	1	0	5	2	2	3	5	4	5	4	2	5	3	5	3	5	3	5	3	3	5	4	3	5	5	3	5	5	0	1	0	5	5	5	5	1	0	5	3	1
437	5	3	0	5	3	5	3	3	5	5	3	3	5	5	5	5	5	5	5	5	5	5	5	5	5	5	5	5	5	3	3	5	5	5	5	5	5	5	3	3
438	4	4	1	4	4	3	5	4	4	4	3	3	3	4	4	4	4	4	3	3	3	4	4	4	4	5	3	5	3	5	4	4	4	4	4	3	4	5	4	4
439	4	3	3	4	4	3	3	4	3	3	3	4	4	4	4	4	4	4	4	4	0	4	4	1	4	5	1	5	5	5	2	4	4	0	0	3	5	5	3	3
440	3	3	2	3	4	3	3	4	3	2	1	2	1	3	2	4	2	2	2	3	3	2	2	3	3	3	2	4	3	2	2	4	3	2	3	2	3	4	1	1
441	3	2	4	2	4	4	2	2	4	5	4	3	4	5	3	4	4	4	4	4	4	4	4	4	4	4	4	4	4	3	4	4	4	4	4	3	4	4	4	4
442	2	1	1	2	1	3	3	2	5	0	0	3	3	5	3	0	3	3	2	5	5	3	0	4	1	1	1	1	1	1	0	3	3	1	1	5	4	5	0	0
443	5	2	0	3	3	3	1	1	0	3	0	0	1	5	1	3	3	3	3	3	3	3	0	0	0	1	1	5	2	0	0	3	2	0	0	0	5	5	3	0
444	4	2	0	4	4	5	3	4	4	3	2	4	1	5	4	5	4	4	5	3	5	4	3	3	5	5	1	5	5	4	3	4	5	4	4	3	5	5	5	3
445	4	4	4	3	4	4	4	4	4	4	1	4	4	4	4	4	4	4	4	4	4	4	4	4	4	3	1	5	4	1	1	4	3	4	4	4	5	5	5	3
446	1	0	0	1	1	1	0	0	2	0	2	2	0	5	2	0	0	1	0	2	0	0	0	0	1	4	0	5	2	0	0	2	0	0	0	2	3	5	2	0
447	5	4	2	3	3	3	1	4	4	2	3	3	3	5	3	5	2	3	2	2	3	3	3	3	2	5	3	5	2		1	3	3	1	1	1	3	3	3	3
448	5	1	0	4	4	5	4	1	3	4	1	5	4	4	4	1	5	4	4	5	5	5	5	4	4	5	0	5	5	4	4	5	4	5	4	5	5		4	1
449	4	3	0	5	5	5	2	4	1	1	0	4	4	5	0	5	2	4	4	0	2	3	2	5	5	2	3	5	2	3	2	5	5	1	1	5	4	5	2	1
450	3	3	4	4	4		2	2	3	3	2	3	3	3	3	3	3	3	3	3	3	3	3	3	3	2	3	4	3	2	2	3	3	4	4	4	4	4	4	3
451	4	4	0	5	1	4	5	4	4	5	4	3	5	4	4	5	5	5	5	5	1	5	5	2	5	3	1	5	4	5	1	4	4	4	5	4	5	5	4	4
452	2	2	2	2	2	2	2	1	2	2	2	2	2	2	2	1	4	3	3	3	2	2	2	3	3	3	1	4	2	2	1	3	1	1	1	2	2	2	1	1
453	3	0	0	2	2	2	3	4	3	4	3	5	3	4	3	3	3	4	3	3	3	2	2	2			0	5	1	3	0	3	3	2	2	1	5	5	3	0
454	1	3	3	3	3	5	2	3	3	2	2	3	4	5	5	5	5	4	4	5	5	5	5	4	5	4	2	5	5	2	1	3	4	4	3	2	5	4	3	3
455	4	3	1	4	3	2	3	4	4	3	3	4	3	5	3	5	4	4	3	5	4	5	3	4	3	3	3	4	2	2	2	3	3	3	4	2	2	4	1	4
456	2	2	1	2	4	1	5	4	4	4	2	1	3	5	3	5	4	1	1	3	1	3	3	2	2	2	3	4	2	2	1	3	3	4	4	1	2	3	5	3
457	3	3	1	4	3	3	3	4	3	3	3	3	4	4	3	4	4	5	3	4	4	4	4	3	4	4	2	5	3	3	2	3	3	3	2	2	5	3	3	2
458	4		4	4	4	5	4	5	3	5	5		3	4	5	4	4	5	5	3	4	5	5	3	2	4	5	4	4	3	4	4	3	4	5	3	4	5	3	4
459	4	0	3	3	3	4	4	4	4	2	3	4	4	4	3	4	4	1	1	3	3	4	4	4	4	3	1	3	3	0	1	3	3	2	2	3	4	4	4	0
460																																	3	3	0	5	5	5	5	3
461	4	3	1	4	3	4	0	2	4	4	2	2	4	5	3	4	5	5	4	4	4	5	4	4	4	3	2	5	3	3	2	2	3	4	3	4	5	5	4	3
462	3	3	1	3	3	3	2	3	4	3	3	3	3	3	4	3	4	3	3	4	3	3	3	4	4	4	1	4	3	3	2	3	3	3	1	1	3	3	2	1
463	3	1	4	3	3	0	3	2	3	3	2	5	2	5	4	2	3	2	4	2	4	1	4	3	2	4	3	4	2	3	2	3	5	2	4	4	3	3	3	3
464	4	3	0	3	3	3	3	2	3	3	3	3	4	5	3	3	3	3	3	3	1	3	3	3	3	3	3	5	3	3	0	3	3	3	0	3	3	3	2	3
465	4	3	3	4	5	5	3	3	3	3	2	4	4	4	5	5	5	5	4	3	3	3	3	3	4	4	2	4	3	4	3	4	3	4	4	4	4	4	3	3
466	5	5	5	5	5	4	4	0	4	5	5	5	4	3	3	0	5	5	5	5	5	4	4	4	1	4	5	5	5	5	1	0	4	4	5	5	5	5	5	4
467	4	3	4	3	3	4	4	4	4	4	4	4	3	4	4	4	5	5	4	4	2	3	4	4	4	4	2	4	4	4	3	4	4	2	4	4	5	4	4	4
468	4	3	5	3	5	3	4	3	5	4	3	3	2	5	3	4	3	3	3	3	3	3	4	4	4	4	4	5	4	3	3	4	5	4	3	3	3	4	3	3
469	3	3	1	3	3	3	3	2	4	3	2	2	4	5	5	3	2	3	5	3	3	3	4	4	3	2	4	5	4	1	4	4	4	3	3	3	3	4	3	2
470	5	5	3	2	5	5	5	5	5	5	5	5	5	3	4	5	5	5	5	5	0	5	5	5	4	3	0	5	5	2	2	3	4	5	5	5	5	5	4	3
471	3	4	3	3	4	4	3	5	2	3	3	5	5	5	3	5	4	4	4	3	3	2	3	3	1	5	4	5	3	2	1	5	5	3	2	3	5	5	4	3
472	3	3	3	3	4	3	3	3	4	3	3	4	4	4	3	4	4	4	4	3	3	3	3	4	4	5	2	4	3	3	3	3	4	4	3	4	5	4	4	1
473	2	2	2	3	4	4	3	4	5	5	5	4	4	5	5	4	4	4	4	4	4	4	4	4	3	3	3	3	4	3	3	4	4	4	5	2	2	2	3	3
474	3	3	1	2	4	3	3	3	1	4	3	2	3	4	2	4	2	4	4	4	4	4	3	3	4	2	1	4	4	3	1	3	4	1	2	1	4	3	1	1
475	5	3	3	4	4	3	4	4	4	1	1	4	4	5	3	4	4	4	3	4	4	4	3	4	4	3	4	5	3	0	3	5	4	3	3	2	5	5	3	1
476	3	0	0	3	3	3	5	5	4	5	3	5	3	5	3	5	4	4	5	5	0	5	5	4	3	4	0	5	4	3	5	0	4	0	3	3	5	5	3	0
477	3	3	3	3	3	2	3	4	3	3	4	3	2	3	2	3	3	3	2	3	3	2	3	3	3	3	3	3	3	2	2	3	2	3	2	2	3	3	2	2
478	4	4	3	3	3	4	4	3	3	3	4	4	3	4	3	3	4	4	3	3	3	3	3	3	4	3	3	4	3	2	2	3	3	3	3	3	4	4	2	2
479	3	2	2	3	4	3	4	2	4	3	2	3	3	4	4	3	3	4	4	4	4	4	4	4	4	4	3	4	4	3	3	3	3	3	4	3	4	4	3	3
480	3	2	2	3	3	3	3		3	2	2	3	4	3	3	3	3	3	3	3	2	4	3	3	3	2	2	3	3	2	2	3	3	2	4	2	4	4	3	2
481	3	3	3	3	4	4	3	3	3	3	3	3	3	5	3	5	5	5	4	3	3	3	3	3	3	3	3	5	3	3	2	4	3	3	2	4	4	4	3	3
482	3	3	2	2	2	3	1	1	2	2	2	2	2	3		2	3	3		3	3	2	2	2	2	1	2	4	2	1	1	1	3	2	1		4	4	3	0
483	3	3	2	4	3	5	3	3	3	3	3	4	4	5	3	3	3	5	5	3	3	4	3	3	3	3	0	5	3	3	2	5	2	3	3	3	5	5	4	3
484	3	2	4	3	4	3	3	3	4	4	3	3	3	3	3	2	4	4	3	3	4	4	3	3	3	3	2	4	4	2	2	4	3	4	4	4	5	5	5	3
485	3	3	4	4	4	4	3	2	4	5	3	2	3	5	5	5	5	5	5	5	5	5	5	5	5	5	3	5	3	3	3	4	5	3	3	3	3	5	5	3
486	4	3	2	4	4	4	4	3	4	3	2	3	3	4	5	5	4	5	4	4	4	5	5	4	5	5	3	5	4	4	3	4	4	3	3	3	3	5	3	3
487	4	3	0	4	3	4	4	4	3	4	3	3	3	5	4	5	4	4	4	3	4	3	4	4	5	4	1	5	5	3	3	3	3	3	3	3	5	5	4	3
488	4	4	3	3	3	4	4	4	5	4	0	4	3	3	3	4	4	5	5	4	4	4	4	4	4	2	3	4	4	4	3	4	4	4	4	4	5	5	3	3
489	2	2	4	3	2	3	2	3	2	3	3	3	2	3	3	3	3	3	2	3	3	3	2	3	3	5	3	5	3	3	1	5	4	3	3	3	3	5	4	2
490	3	2	0	3	2	5	1	3	0	1	0	0	3	5	3	5	3	4	1	4	5	1	0	1	1	0	3	5	5	0	0	5	4	0	0	0	5	5	3	0
491	3	2	1	2	3	4	4	4	4	3	3	4	3	4	3	3	3	4	3	2	3	2	2	3	3	1	1	3	3	1	1	3	2	2	2	3	4	3	1	1
492	4	2	3	3	4	3	3	3	3	3	3	3	2	4	3	3	3	3	3	3	3	3	2	3	3	3	2	3	3	2	2	4	3	2	2	2	4	3	3	2
493	3	2	3	3	2	4	3	3	3	3	3	3	3	4	3	3	3	3	3	2	3	3	4	4	4	3	2	4	3	3	4	4	3	2	3	2	3	3	3	3
494	4	3	4	3	3	3	4	3	4	4	1	3	3	4	4	4	3	3	4	4	3	3	4	4	4	4	3	4	4	2	4	4	4	2	4	1	3	5	5	4
495	3	0	0	0	0	2	0	3	2	2	0	0	5	5	2	3	2	4	5	2	4	2	1	2	4	1	1	2	2	2	2	2	3	2	2	3	5	5	4	2
496	4	3	3	2	3	4	3	3	4	3	1	2	3	5	2	2	2	3	3	2	3	3	4	4	4	4	2	4	3	3	2	4	5	2	2	2	4	5	3	3
497	3	1	3	1	2	3	0	0	3	3	1	0	3	5	0	3	3	3	2	3	1	3	3	4	4	3	3	5	5	0	0	2	4	4	1	1	5	5	5	0
498						5								5																							4
499	4	1	3	3	3	3	3	3	3	3	3	3	3	4	2	2	3	3	4	3	3	4	3	4	2	1	2	5	2	1	2	3	3	2	3	3	4	3	3	4
500	5	1	5	5	3	5	1	1	3	1	1	1	4	5			4	4	4	5		4	4	4	4	5	4	5	5	1	4	5	3			4	5	3	3
501	4	3	5	4	5	5	4	3	5	5	3	3	4	5	4	4	4	4	4	4	4	4	4	4	5	5	3	4	4	4	4	4	5	3	5	3	5	5	5	5
502	3	3	4	3	5	3	3	0	4	5	2	3	3	5	3	5	5	4	4	4	4	4	4	3	3	3	1	4	4	3	2	2	4	3	3	3	4	5	3	0
503	3	3	3	3	4	4	2	2	3	2	2	3	3	4	2	2	2	2	3	3	3	2	3	3	3	2	3	2	2	2	2	2	2	2	2	2	3	3	2	2
504	5	3	1	1	1	5	0	1	0	0	3	1	2	5	0	0	2	2	4	0	5	0	1	1	1	3	2	5	2	0	0	4	3	1	0	0	5	5	0	0
505	5	4	2	4	3	4	4	4	3	3	0	3	5	5	3	4	4	5	5	4	4	4	4	4	5	4	2	5	2	2	1	4	5	2	5	2	5	5	5	2
506	4	2	2	3	3	3	4	3	3	4	3	3	3	4	3	4	3	4	4	3	3	4	3	3	3	3	2	4	4	3	1	3	3	3	3	3	4	4	3	1
507	5	2	2	3	5	3	5	2	0	5	5	5	2	4	5	5	5	5	4	3	3	3	3	2	4	5	4	5	5	2	2	3	2	3	4	5	5	5	5	2
508	4	3	4	3	4	5	3	4	4	4	5	5	2	5	3	4	3	4	3	4	4	4	2	3	2	2	4	4	3	3	2	4	4	4	2	4	4	4	3	2
509	1	3	0	1	3	4	4	3	5	5	5	4	4	4	4	4	4	4	5	4	1	4	4	4	5	4	1	5	3	2	4	3	4	2	4	3	4	4	4	5
510	2	1	2	2	2	3	3	3	3	3	2	3	4	3	2	3	3	1	3	2	2	3	2	2	2	2	2	3	3	3	2	2	3	2	2	2	2	2	1	1
511	3	3	2	3	3	2	2	1	2	2	2	3	3	3	3	4	3	3	3	3	3	3	3	3	3	3	3	4	4	3	2	3	4	3	3	3	3	5	5	3
512	4	3	0	5	5	3	3	4	4	4	0	3	4	4	4	5	4	4	4	3	3	4	4	4	3	3	2	4	3	2	3	0	3	5	2	5	5	4	4	3
513	4	4	4	4	4	4	3	3	5	3	3	3	3	4	3	3	4	4	3	3	3	3	4	3	3	4	3	4	4	4	3	3	3	5	5	5	4	5	5	3
514	3	2	4	3	2	3	3	2	4	3	1	2	2	4	4	4	5	4	3	2	3	3	3	2	2	3	2	4	3	4	3	5	3	3	2	4	5	5	2	2
515	2	1	1	2	4	4	5	2	3	5	2	3	4	5	3	4	4	4	5	2	3	3	3	3	5	3	1	3	3	2	2	4	3	4	4	4	4	4	4	4
516	3	0	3	1	0	0	4	3	3	3	1	3	3	5	3	5	5	5	5	4	5	3	3	5	5	1	0	5	5	0	0	5	5	4	4	5	5	5	3	0
517	4	3	2	3	3	5	4	4	4	3	2	2	2	3	3	5	3	4	3	3	3	3	3	3	3	2	1	5	4	1	0	3	2	1	3	2	5	4	3	1
518	3	0	4	2	4	3	3	4	4	3	3	4	3	5	3	2	3	2	3	2	2	1	3	2	4	3	1	5	3	3	1	3	3	1	1	4	4	4	3	1
519	3	2	2	2	3	2	2	4	4	3	1	3	4	3	3	3	3	4	3	3	3	3	3	3	3	1	1	3	2	2	1	3	3	2	3	3	3	4	2	0
520	4	3	2	3	4	3	2	3	3	2	3	4	3	5	4	2	5	5	3	3	3	5	3	4	3	4	2	4	3	3	3	4	2	3	4	4	3	3	3	2
521	4	4	0	3	3	1	4	3	4	3	4	3	3	5	4	2	1	2	4	3	3	4	4	3	4	4	1	4	3	3	3	3	4	4	4	4	5	5	4	3
522	4	1	0	3	3	4	3	1	1	3	1	3	2	4	4	5	5	5	5	4	5	4	2	3	4	3	1	5	4	3	0	3	3	2	3	3	5	5	5	1
523	3	3	3	3	3	3	4	4	5	5	3	3	3	4	4	4	4	4	4	3	3	3	3	3	3	3	3	3	3	3	3	3	3	3	3	2	3	3	3	2
524	5	1	3	3	4	3	3	2	2	3	2	4	2	4	3	4	4	4	3	3	2	4	4	4	4	3	2	4	4	4	4	4	4	2	4	4	4	4	3	3
525	5	2	3	4	5	5	5	5	2	5	1	3	5	5	3	4	2	3	5	5	4	2	3	4	4	5	3	4	5	2	0	3	4	5	4	3	3	4	4	4
526	5	1	4	5	5	5	5	4	5	4	5	5	4	5	5	5	5	4	4	2	4	4	5	5	5	5	5	5	1	5	5	4	5	5	5	4	5	5	5	5
527	4	3	3	3	4	4	3	3	3	3	3	3	3	4	3	4	4	4	4	4	3	4	3	3	3	3	2	3	3	3	3	3	4	4	4	3	3	4	4	4
528	2	1	1	2	3	2	2	1	2	1	2	3	3	4	2	4	5	4	5	3	3	5	3	2	1	2	4	5	4	4	2	3	4	2	3	3	5	5	3	0
529	3	5	4	3	2	4	2	4	4	3	2	4	3	5	2	5	5	5	3	2	3	2	3	2	3	2	3	4	3	2	2	3		2	3	4	5	3	3	3
530	4	2	4	4	2	4	4	5	4	4	3	5	3	5	4	4	4	5	4	3	3	4	4	4	4	3	0	5	3	2	4	4	3	4	4	3	4	5	4	2
531	2	1	0	2	3	2	1	1	3	2	0	0	3	5	3	4	4	4	3	3	3	2	2	3	3	3	2	4	3	2	1	3	3	4	2	2	3	4	2	2
532	5	3	3	3	3	4	4	4	4	2	3	3	3	5	2	4	2	3	4	4	2	5	4	5	5	4	3	5	1	1	3	5	5	3	4	4	4	5	4	3
533	4	2	3	2	3	2	1	1	3	3	2	3	2	4	2	4	4	3	3	4	4	3	2	2	3	2	4	5	4	2	1	2	3	3	2	3	5	5	2	2
534	3	1	3	3	2	4	2	2	2	3	2	3	3	3	2	3	3	4	3	3	3	3	2	3	3	2	2	3	3	1	1	3	2	2	2	3	4	4	2	2
535	3	1	3	3	2	2	2	3	3	3	2	2	3	4	3	2	3	3	2	3	4	3	3	3	3	3	4	5	4	2	2	4	4	3	2	3	5	4	3	2
536	4	3	3	3	3	3	4	3	4	4	3	3	3	4	3	3	3	3	3	3	3	4	3	3	4	3	2	4	4	3	3	3	3	4	3	4	4	3	4	3
537	4	4	2	2	4	4	3	3	3	2	2	3	3	3	2	4	3	2	2	3	3	3	3	3	3	3	3	3	3	2	1	3	3	3	2	3	4	3	4	3
538	3	3	3	3	4	4	3	3	4	2	2	5	3	5	5	5	5	5	3	5	5	5	5	3	5	5	4	5	4	2	3	5	3	4	3	4	5	5	5	2
539	4	2	3	4	3	3	3	2	4	3	1	3	3	5	3	3	3	3	2	3	3	3	3	3	3	4	3	4	3	2	2	4	4	3	3	3	5	4	3	3
540	4	3	3	4	4	4	3	3	4	2	3	3	3	4	4	4	4	4	3	2	3	3	3	4	4	5	3	5	3	4	3	3	3	3	4	4	4	3	3	1
541	2	2	3	3	3	3	3	3	3	3	3	4	3	3	3	4	4	4	3	4	4	3	3	3	3	2	2	4	4	3	1	3	3	3	3	2	4	3	3	2
542	2	2	3	3	3	3	3	3	3	2	2	3	4	4	3	3	4	5	4	4	3	3	3	4	4	2	3		4	1	1	4	3	3	3	3	4	4	2	1
543	5	3	3	5	3	5	3	3	5	5	3	5	5	5	5	5	5	5	5	4	4	5	5	4	5	5	5	5	5	5	5	5	5	5	5	5	5	5	5	5
544	3	1	3	3	5	4	3	4	2	0	5	5	0	5	2	0	1	4	1	0	0	0	0	1	4	1	4	3	0	1	1	4	4	0	0	1	1	3	1	0
545	4	3	1	3	3	5	5	4	4	2	2	3	3	4	2	4	4	3	2	2	3	2	2	3	4	2	1	5	4	2	1	3	4	2		1	5	5	3	1
546	4	3	3	4	4	4	3	4	4	3	3	4	3	4	4	4	4	4	3	3	3	3	3	3	3	4	3	4	3	3	3	4	3	3	4	3	4	4	3	4
547	3	3	3	3	4	4	3	3	3	2	1	1	0	5	0	4	4	4	2	2	2	2	3	2	2	2	4	3	2	1	1	2	1	3	2	1	3	4	1	1
548	4	4	2	3	3	4	2	2	2	3	1	2	4	5	1	2	3	4	2	4	2	4	2	3	4	2	0	4	4	1	1	4	4	4	4	2	4	3	2	1
549	4	3	3	3	4	4	3	3	3	4	3	3	4	4	3	4	4	4	4	4	4	4	4	4	5	3	1	4	4	4	4	4	4	4	3	3	4	4	4	3
550	4	1	0	3	3	4	4	4	5	4	4	4	2	4	4	2	3	3	3	4	3	4	4	4	4	4	3	3	3	3	3	2	3	5	5	4	4	5	3	2
551	3	4	1	2	3	3	5	4	4	5	2	4	4	3	4	1	1	3	2	2	1	1	2	3	3	2	2	4	3	2	2	3	4	4	2	5	5	5	1	1
552	4	2	3	5	3	3	0	0	4	3	0	2	2	4	3	5	5	5	3	3	2	3	5	5	3	3	2	5	1	1	0	3	3	3	2	3	3	3	2	0
553	3	2	4	4	3	3	4	2	3	3	2	4	2	4	4	4	4	3	3	3	4	4	3	3	4	3	2	4	4	3	3	4	4	4	4	4	5	4	4	3
554	3	3	3	3	4	2	5	4	5	4	2	3	3	5	4	5	3	3	3	3	4	3	4	3	4	5	3	4	3	2	3	3	3	5	3	2	3	4	3	2
555	4	4	0	4	3	4	3	2	1	1	1	3	3	4	3	3	4	4	4	4	3	1	3	3	4	3	1	5	3	1	2	3	2	1	4	4	4	4	3	2
556	3	3	3	3	4	3	3	3	4	3	2	3	3	5	4	4	5	5	3	3	3	4	3	3	5	3	3	5	4	3	3	3	4	5	4	4	5	5	4	3
557	3	3	4	3	3	4	4	3	4	4	1	3	3	4	4	4	4	5	5	5	5	4	4	3	3	4	2	5	4	3	3	4	3	1	3	2	4	5	5	3
558	4	2	2	3	2	4	4	2	4	3	3	3	3	4	3	4	3	3	3	4	3	3	3	3	3	3	3	4	4	1	1	4	3	3	2	3	3	4	3	1
559	4	4	0	3	5	4	3	3	4	4	3	4	5	5	5	5	5	5	5	5	5	5	4	4	5	5	0	5	5	4	4	5	5	4	4	3	5	5	5	5
560	3	3	2	2	2	2	2	2	1	1	2	2	2	5	1	2	1	5	4	4	5	3	3	3	2	3	1	3	3	1	1	2	3	1	1	1	4	4	2	1
561	4	3	4	4	3	4	3	4	4	3	2	3	3	4	4	4	4	4	4	4	4	4	3	4	4	2	2	3	4	3	3	2	3	4	3	3	3	4	2	3
562	5	4	1	5	4	3	3	1	5	5	3	5	5	5	3	5	5	5	5	5	3	4	5	5	5	5	1	5	1	2	3	5	1	5	4	5	5	5	4	5
563	4	0	0	4	5	3	0		3	3	0	0	4	5	5	5	5	5	5	5	3	5	5	5	5	5	0	5	5	1	2	5	3	5	5	5	5	5	5	5
564	0	0	0	1	4	3	2	4	2	5	4	0	4	5	0	0	3	4	4	5	4	1	2	5	5	3	0	5	4	0	1	2	5	4	3	2	3	5	0	1
565	3	2	4	1	4	3	5	1	3	2	1	2	4	4	4	5	5	4	4	4	3	4	3	4	4	3	2	5	3	2	2	3	4	4	4	3	4	3	3	2
566	4	3	3	3	3	5	4	0	2	4	3	3	3	4	3	3	1	4	3	3	4	4	3	3	3	4	2	5	3	3	3	4	3	3	3	4	4	4	4	3
567	2	0	4	1	1	1	1	3	1	2	2	2	2	3	1	3	1	3	1	0	3	1	1	3	2	2	5	4	0	0	0	3	3	3	1	3	4	4	1	0
568	4	3	3	4	4	4	3	3	3	4	2	3	2	4	4	4	4	4	5	4	4	5	4	4	4	5	0	5	5	3	4	4	5	3	4	4	5	5	5	1
569	4	3	2	3	4	2	2	4	4	5	3	4	4	5	5	5	5	5	5	4	3	4	4	4	5	4	2	4	4	5	4	5	4	4	4	3	5	5	5	4
570	4	3	3	3	4	4	5	3	3	3	2	3	3	3	3	4	4	4	4	3	3	3	4	4	4	4	2	5	3	3	3	3	4	3	2	2	5	5	3	3
571		0	3	0	0	3	3	3	3	0	3	0	0	5	3	3	3	5	5	3	3	3	2	3	2	3	3	5	3	2	0	3	3	0	3	4	3	5	5	0
572	3	2	4	3	3	3	2	2	2	2	3	3	3	4	2	3	3	4	3	4	4	4	4	4	4	4	3	5	3	3	2	3	4	4	4	3	5	5	5	4
573	3	2	4	2		1		4	1	0	3	3	0	4	1	0	4	4	3	3	1	3	3	3	0	4	0	4	4	1	0	2	3	1	3	3	3	4	3	2
574	3	1	3	4	4	3	2	4		4	4	4	3	4		4	4	4	4	5	4	4	3	3	4	4	3	4	4	2	1	3	3	4	4	4	4	4	3	1
575	3	3	4	3	3	4	4	4	4	3	3	4	3	4	3	4	4	4	3	3	3	4	3	3	4	3	3	4	4	4	3	4	4	3	3	3	4	3	3	3
576	3	1	2	2	4	4	1	0	2	2	0	2	2	4	2	4	3	3	3	3	3	3	2	2	2	1	1	3	3	1	1	3	3	2	2	2	2	2	2	1
577	4	2	4	3	3	5	3	3	3	3	3	2	3	5	3	4	4	5	4	3	4	3	3	3	3	2	3	5	3	2	1	5	1	3	4	2	4	5	4	3
578	3	1	1	1	1	2	2	2	3	2	2	4	3	5	3	3	1	2	3	3	3	1	3	3	3	1	3	3	3	0	1	2	2	1	1	1	2	2	1	0
579	4	4	4	4	3	5	3	1	3	3	2	4	4	5	4	3	5	5	5	4	2	4	4	4	4	3	1	5	5	4	4	4	5	3	5	3	4	4	3	1
580	3	3	3	3	3	4	3	3	3	3	2	3	3	5	3	5	5	5	3	4	3	4	4	3	3	3	3	4	4	3	4	4	4	3	3	3	4	4	3	3
581	3	2	2	3	3	3	2	2	3	3	3	3	3	3	3	3	3	3	3	3	2	2	3	2	2	3	2	3	2	3	3	2	2	2	3	3	3	3	3	2
582	3	5	3	3	3	3	3	3	3	3	3	3	3	3	3	3	4	4	4	3	3	3	3	3	3	3	2	4	3	3	3	3	3	3	3	3	3	3	3	3
583	2	2	1	3	3	2	1	2	4	4	4	4	4	4	3	5	3	3	4	3	2	4	2	4	4	2	2	4	4	2	2	3	4	3	4	4	4	4	1	1
584	2	3	3	4	3	2	4	4	3	3	3	3	3	5	3	3	3	2	3	3	3	3	3	3	3	3	3	4	3	3	2	3	3	3	3	3	4	3	3	4
585	5	2	4	3	4	4	3	4	1	4	5	5	3	4	5	4	2	4	4	0	1	2	4	1	4	1	2	1	3	1	4	2	5	2	3	1	3	2	2	1
586	0	0	0	1	1	1	1	1	1		2	3	3	3	4	3	3	3	4	4	4	4	4	3	3	3	3	3	2	1	2	3	2	2	3	3	2	3	3	1
587	4	4	2	3	5	4	5	3	5	3	0	3	3	5	2	3	2	4	3	2	1	2	3	4	4	3	2	5	5	5	4	4	5	4	4	2	4	5	4	4
588		4	1	3	3	4	4	3	3	2	3	3	3	4	3	4	5	4		3	3	3	3	3	3	2	3	3	3	2	4	3	4	3	4	4	5	4	3	0
589	3	1	1	1	2	4	4	3	4	4	3	3	4	4	3	4	3	3	4	3	4	4	2	3	4	1	1	1	2	0	1	3	4	4	4	3	5	1	1	1
590	3	3	0	3	4	4	3	4	4	3	1	3	3	4	3	5	4	4	3	0	4	1	1	1	3	1	3	4	4	1	1	4	4	4	3	0	3	4	1	0
591	5	3	4	5	3	3	4	2	1	4	1	1	4	5	3	5	3	5	5	5	3	5	3	5	4	2	2	5	5	3	2	4	3	1	1	3	5	5	2	1
592	4	4	2	4	4	4	4	1	3	4	2	3	4	5	4	3	4	5	5	5	4	3	3	4	4	3	3	4	4	2	3	4	3	4	4	5	5	5	3	2
593	5	3	4	4	1	4	5	3	4	4	4	4	4	5	4	5	5	4	5	5	4	5	5	4	5	5	2	5	3	4	4	3	4	4	5	3	5	5	5	5
594	2	2	3	2	3	3	1	3	3	4	1	3	3	4	2	4	4	3	4	3	3	3	3	3	4	3	3	4	3	1	1	3	2	2	2	2	5	5	3	1
595	4	3	3	3	3	4	3	3	4	2	2	3	3	3	3	3	3	3	3	3	2	3	3	3	3	2	2	5	3	2	3	3	2	3	3	2	3	3	3	2
596	2	3	3	3	4	4	3	4	3	3	3	2	3	5	3	4	4	4	3	3	3	3	3	3	3	2	4	4	4	3	2	3	3	3	2	4	4	4	3	3
597	2	2	2	3	3	4	3	3	4	2	1	1	2	4	4	2	3	2	3	4	4	3	2	3	4	1	2	4	4	1	1	4	3	4	1	2	3	3	2	1
598	3	0	3	3	3	2	0	2	2	0	3	0	2	3	3	3	2	2	2	2	2	1	1	1	0	1	2	3	2	0	0	3	3	2	0	0	3	3	2	1
599	2	0	0	2	2	3	3	0	2	5		5	4	5	5	5	5	5	4	5	5	4	4	4	4	5	3	5	4	1	1	5	5	5	4	5	5	5	4	1
600	4	3	2	4	3	4	3	3	3	4	3	3	3	4	3	3	4	4	3	3	4	4	3	3	4	3	3	4	3	3	3	4	4	3	4	3	5	5	4	2
601	3	3	3	3	4	3	3	3	4	4	3	3	3	3	4	3	4	4	4	3	3	4	4	3	3	3	3	4	3	3	4	3	3	4	3	4	4	4	3	3
602	4	3	3	3	0	2	0	2	3	3	3	4	3	4	4	3	5	4	3	3	3	3	3	4	4	4	4	5	4	3	3	4	4	3	3	3	5	4	5	3
603	3	2	3	3	2	2	3	2	2	2	2	2	2	4	3	2	4	4	4	4	3	3	3	2	3	2	1	5	3	2	1	3	4	2	2	2	4	5	4	2
604	4	3	3	4	3	5	3	1	3	5	0	3		5	3	5	3	4	3	4	4	4	4	4	4	4	0	5	5	2	2	5	5	3	3	2	5	5	4	2
605
606	3	2	2	3	3	3	4	4	3	4	3	3	3	4	3	3	3	4	4	4	3	3	2	3	2	2	2	5	3	2	2	3	3	2	2	1	5	3	3	2
607	3	4	3	3	3	3	4	4	3	3	5	5	3	5	3	5	5	5	4	2	2	0	3	5	4	4	3	4	5	2	2	2	2	1	2	2	4	5	3	3
608	4	3	3	3	3	2	3	3	4	2	3	3	3	4	2	2	2	3	3	2	4	3	2	3	3	2	3	4	2	3	3	3	3	2	3	4	3	3	3	2
609	3	3	3	3	4	4	4	4	4	3	4	3	3	5	2	5	4	3	2	4	4	4	4	3	2	2	2	2	2	0	0	4	3	0	2	0	4	4	2	3
610	4	1	2	3	3	2	4	3	4	4	3	4	3	3	3	2	3	3	3	1	2	4	3	3	4	3	1		4	3	2	3	4	3	3	3	4	4	2	1
611	3	3	1	3	3	4	1	1	1	1	1	1	1	4	3	4	4	3	3	3	4	3	3	3	4	3	1	4	4	1	1	3	3	1	3	2	4	3	3	1
612	4	3	0	3	4	5		3	4	4	3	4	4	5	5	5	4	5	5	4	4	4	4	4	5	3	2	5	4	4	4	3	5	3		3	5	5	3	3
613	4	4	4	3	3	3	4	4	4	3	4	4	2	5	4	5	5	4	4	2	2	2	2	2	2	3	2	5	3	3	1	3	3	2	4	1	5	5	3	1
614	3	2	3	3	3	4	3	3	3	3	3	3	4	4	3	4	4	3	4	3	4	3	3	4	4	2	3	3	4	3	4	3	4	3	2	3	3
615	2	0	1	1	5	3	5	3	4	4	1	2	5	5	1	3	0	3	5	5	5	5	3	4	5	5	3	5	5	1	1	4	5	5	5	5	4	5	1	3
616	3	2	0	3	3	4	3	1	5	1	1	1	0	3	1	2	3	3	2	4	4	3	1	2	1	4	1	3	4	1	1	3	3	4	3	4	1	3	4	4
617	4	3	3	3	3	4	3	4	3	5	4	3	3	5	4	5	5	4	4	4	3	4	4	4	1	3	4	4	4	1	3	4	4	2	4	2	3	4	3	3
618	3	2	2	3	3	3	3	2	3	3	1	2	3	4	4	3	3	4	4	3	3	3	3	2	4	3	2	5	3	1	2	5	4	2	3	3	4	5	2	1
619	3	3	2	2	2	5	4	2	4	2	0	1	3	5	1	3	3	3	3	2	3	3	3	3	3	2	2	4	3	0	1	3	3	3	2	3	5	4	4	2
620	4	4	4	4	4	4	4	4	3	3	3	4	3	4	4	4	5	5	4	4	4	4	3	3	3	5	3	5	4	4	3	3	4	3	3	3	5	5	3	3
621	3	0	3	3	3	4	5	3	4	0	0	0	3	4	4	3	4	5	3	3	3	4	0	3	3	0	0	4	4	0	0	4	5	4	3	3	5	5	3	0
622	2	1	3	3	4	4	2	3	3	2	2	2	1	1	1	3	2	2	1	1	1	2	2	2	2	2	2	3	2	2	1	2	2	2	3	3	3	3	3	2
623	3	3	2	3	4	3	3	3	4	3	3	4	4	4	3	4	4	4	4	4	4	3	3	4	4	3	3	4	3	3	2	4	3		4	3	4	4	4	2
624	3	2	4	4	3	3	1	1	4	3	3	4	3	4	3	1	4	4	4	4	4	4	4	4	4	3	3	4	4	3	2	3	4	3	2	3	5	4	4	2
625	3	3	0	3	3	5	3	3	3	3		0	5	4	3	4	4	4	4	4	4	4	4	4	4	3	1	4	4	4	3	4	4	3	3	3	5	5	4	1
626	4	3	3	3	3	3	3	3	3	4	4	3	4	5	3	5	5	5	5	4	5	4	4	4	4	4	3	4	5	5	4	4	3	4	4	5	5	4	3	3
627	3	3	2	3	4	4	1	3	2	4	1	3	3	3	4	2	3	4	3	2	3	2	3	4	4	3	1	4	4	3	2	3	4	1	3	2	5	4	3	2
628	4	3	2	4	4	4	3	4	4	3	3	3	3	4	3	3	5	4	3	3	3	3	3	4	4	3	2	3	3	2	2	4	2	3	3	4	5	4	4	3
629	5	5	2	5	5	5	5	5	5	5	5	5	5	5	4	4	4	5	4	5	5	5	5	5	5	0	3	5	4	4	5	5	5	5	5	3	5	4	3	5
630	4	4	2	5	4	5	4	3	3	2	3	5	3	5	4	4	4	4	5	5	5	4	2	2	4	4	4	4	4	2	1	4	1	0	4	0	0	5	0	1
631	3	3	3	3	4	3	4	3	3	3	2	2	3	4	3	3	1	4	4	3	3	2	3	4	4	3	2	4	4	3	3	4	4	2	4	3	4	2	2	3
632	3	4	2	5	5	5	2	4	2	0	2	3	3	4	1	4	5	2	1	3	2	3	3	3	4	5	3	5	4	2	3	3	2	4	4	2	5	5	5	5
633	4	3	3	3	4	4	4	3	4	4	4	3	3	4	2	3	2	3	4	4	3	3	3	4	4	3	2	4	3	3	3	4	3	3	3	2	4	3	2	3
634	3	2	3	3	3	3	2	3	3	3	3	3	2	3	3	2	3	3	2	2	3	3	3	3	2	3	2	4	4	3	2	3	3	3	3	4	4	5	3	2
635	3	3	4	4	4	4	3	3	4	3	3	3	3	4	3	4	4	3	3	4	4	4	4	3	3	3	2	4	3	2	3	3	3	4	4	3	4	4	4	3
636	3	2	2	3	3	3	4	4	3	3	3	3	4	4	4	4	4	4	4	3	3	3	3	3	4	3	3	4	3	3	3	4	4	3	3	4	5	3	4	3
637	4	3	3	3	3	3	3	3	4	3	3	3	3	4	4	5	5	4	3	3	3	3	2	3	2	3	3	5	3	3	3	4	3	2	2	2	5	5	4	0
638	4	3	3	3	4	4	3	3	4	3	3	3	3	3	3	3	4	3	3	4	3	3	3	3	3	3	3	4	3	3	3	3	3	3	3	3	3	3	3	3
639	3	1	1	2	4	4	4	2	3	3	2	4	4	5	4	4	4	4	5	3	3	3	4	4	4	3	3	3	4	2	4	4	3	3	4	2	2	3	2	4
640	3	3	3	3	3	4	3	3	4	3	1	3	3	4	3	4	4	4	4	2	3	1	2	2	2	2	1	2	2	2	2	2	2	2	3	3	3	3	3	2
641	3	2	1	4	2	1	1	1	3	2	1	3	3	4	3	0	4	4	3	3	4	0	1	2	4	1	0	5	4	2	0	5	5	1	2	2	4	4	3	2
642	3	2	3	3	3	3	3	3	2	2	2	3	2	2	3	4	3	3	2	2	1	2	2	2	2	2	2	5	4	2	1	4	3	3	3	3	3	4	4	2
643	4	2	4	4	4	4	1	1	4	2	2	3	2	3	5	4	4	5	5	1	3	3	3	3	5	4	1	5	3	2	1	4	4	1	3	3	5	5	4	4
644	5	2	3	3	4	4	1	1	2	2	2	1	3	4	3	4	5	4	3	4	4	4	3	4	4	3	4	5	4	2	2	4	4	4	4	5	5	5	5	3
645	5	4	5	3	3	4	2	2	2	1	3	1	0	4	3	4	5	4	3	1	3	2	3	2	3	4	3	4	4	2	1	3	3	1	2	2	3	4	3	1
646	3	2	2	3	3	3	2	3	4	2	1	2	2	4	3	2	3	3	4	4	2	4	3	3	4	2	3	4	4	2	2	4	4	4	4	4	5	3	2	2
647	2	2	2	2	2	2		2	2	3	3	3	3	3	3	3	3	3	3	3	3	3	2	2	3	2	3	3	3	2	2	3	3	2	3	2	3	2	3	2
648	5	5	4	5	5	5	5	4	4	2	4	4	4	5	3	4	4	4	3	4	1	4	4	4	4	4	4	4	3	3	2	4	4	3	4	1	2	4	2	2
649	4	2	0	2	2	4	0	0	3	3	0		3	5	4	5	5	5	4	4	4	5	4	4	4	3	0	5	5	3	2	3	5	3	3	4	5	5	3	0
650	2	3	1	2	2	2	3	2	4	2	2	2	2	3	2	4	3	3	2	2	2	2	2	2	2	3	3	3	2	1	1	3	2	2	1	2	4	3	3	1
651	3	3	3	3	3	4	3	3	2	3	3	4	4	3	3	4	4	3	3	3	4	4	4	4	4	4	2	3	3	3	3	3	4	3	3	4	4	4	4	3
652	4	4	3	4	3	4	4	3	2	0	1	4	3	4	1	4	4	4	3	3	3	3	3	3	3	2	0	4	3	3	1	3	4	1	2	3	2	4	2	1
653	4	3	4	3	2	5	0	3	5	3	1	4	1	5	2	5	5	4	4	3	4	3	5	4	5	5	4	5	0	3	2	5	5	1	1	1	5	5	0	3
654	3	3	3	3	3	3	3	1	3	3	3	3	2	5	4	5	5	3	1	1	3	2	2	1	3	2	3	5	4	2	2	4	3	0	0	0	5	5	3	0
655	3	2	1	2	4	4	4	4	4	4	4	4	3	4	4	4	4	4	2	4	4	4	3	3	3	2	2	2	4	1	1	3	3	4	2	2	4	3	4	1
656	3	1	4	1	3	4	4	3	3	2	1	3	4	5	3	3	4	4	4	4	4	4	3	3	3	3	0	4	4	0	0	3	3	3	3	3	3	3	3	1
657	4	3	5	5	5	3	3	4	3	2	2	3	1	4	3	5	5	5	4	4	4	5	4	1	4	3	3	5	4	1	1	3	4	0	2	0	4	5	1	1
658	5	3	0	3	3	0	5	3	4	5	2	4	5	5	5	5	5	5	5	5	3	3	3	5	5	4	0	5	5	4	3	5	5	2	4	3	5	5	5	3
659	3	3	3	3	3	4	3	4	3	3	3	4	3	3	3	4	4	4	4	4	4	3	3	3	3	3	2	4	2	2	4	3	3	3	3	3	4	3	2	3
660	4	3	4	5	3	5	2	4	4	4	2	1	1	4	4	3	3	4	3	4	5	4	4	5	5	3	3	4	3	2	0	4	3	3	3	1	3	2	3	1
661	3	3	3	3	4	3	4	3	4	4	3	5	3	4	3	3	3	3	4	4	3	2	2	3	3	1	3	2	4	2	1	3	3	4	3	1	5	4	3	0
662	4	2	3	4	4	4	3	3	4	4	4	3	3	4	4	3	4	4	4	3	3	3	3	3	4	4	2	4	3	3	4	4	3	2	3	2	4	5	3	4
663	3	2	2	3	2	3	3	3	3	3	4	2	4	4	4	3	4	4	4	2	4	4	4	4	4	3	1	4	3	2	2	1	3	2	2	3	3	3	2	2
664	1	3	4	2	2	4	1	1	1	1	4	1	1	4	2	3	4	4	4	3	4	3	1	2	2	1	1	4	4	1	1	4	4	4	3	4	4	4	4	1
665	2	0	2	3	3	3	0	3	3	3	3	3	3	5	3	0	3	5	5	5	5	5	3	5	5	5	3	5	3	0	3	3	3	3	4	2	5	5	3	2
666	4	2	3	4	4	3	1	1	3	4	1	3	4	5	4	5	5	5	5	4	4	4	4	4	4	4	0	5	4	3	2	4	4	4	4	4	5	5	4	3
667	3	0	0	3	3	3	0	0	3	3	3	4	3	4	5	3	3	3	3	3	3	3	3	0	0	0	0	4	3	0	0	1	3	3	3	3	5	5	3	0
668	4	3	0	3	3	4	2	2	4	2	2	3	3	5	4	4	5	4	4	2	4	4	4	4	5	4	2	5	4	4	4	3	4	2	2	4	5	5	2	2
669	4	3	1	3	3	2	4	4	5	4	1	4	4	4	3	3	4	4	4	4	4	5	3	3	5	4	1	4	4	3	4	4	4	4	3	3	5	4	3	3
670	5	0	1	3	1	4	0	0	0	1	0	1	0	5	1	3	1	3	3	4	5	1	3	0	1	1	0	5	5	0	0	5	3	0	4	4	5	5	1	0
671	1	0	0	0	0	1	0	0	0	0	1	1	0	1	1	0	1	1	1	1	1	1	1	1	1	1	0	1	1	1	1	1
672	2	2	1	3	3	3	3	2	3	3	2	2	3	4	3	3	3	3	4	3	2	4	3	3	4	3	2	2	3	2	2	3	4	2	3	3	2	4	2	3
673	3	2	0	2	3	4	4	3	4	3	1	3	2	4	4	4	3	4	3	2	2	2	3	3	4	3	1	4	4	1	1	4	4	2	2	0	5	2	3	0
674	3	2	2	2	3	3	3	4	3	4	4	4	5	4	3	3	3	3	4	5	3	4	4	5	5	3	3	5	2	2	2	4	4	4	5	3	4	5	2	2
675	0	0	0	0	2	0	0	5	1	5	1	0	2	5	0	5	4	0	4	5	5	3	1	4	5	3	2	5	5	1	0	0	4	0	0	0	4	2	4	0
676	4	4	3	3	4	3	3	3	3	3	4	3	3	3	2	3	3	3	3	4	3	3	4	3	2	3	3	3	3	3	3	2	3	3	4	3	3	3	3	3
677	3	2	1	3	4	3	4	4	4	2	3	3	3	5	4	5	5	5	3	3	3	3	4	4	4	5	3	5	3	2	3	3	3	3	4	3	5	5	1	0
678	3	3	4	3	4	4	3	3	2	2	2	2	2	2	1	2	2	2	3	2	2	3	2	3	2	4	3	4	3	2	1	3	3	3	2	3	5	5	3	1
679	4	4	2	4	3	4	5	3	5	3	3	4	2	4	4	3	3	4	3	3	3	3	3	4	4	5	1	5	3	3	3	4	4	3	4	4	5	5	4	2
680	3	3	2	3	3	2	3	3	3	4	3	3	4	4	2	4	4	3	4	4	4	4	4	4	4	3	2	5	3	3	3	3	3	2	3	2	5	4	3	3
681	3	3	3	3	4	3	4	2	4	3	4	3	3	4	3	4	4	3	4	3	3	4	4	4	2	4	1	4	4	3	2	3	4	4	3	2	4	4	2	1
682	3	4	1	2	5	5	5	4	5	3	1	4	4	5	3	2	3	4	5	2	4	3	3	4	5	1	3	2	5	4	2	5	4	4	2	3	1	2	1	0
683	4	3	2	2	2	3	2	2	2	1	2	2	2	5	3	4	3	3	3	2	3	3	2	3	3	3	2	5	3	2	2	3	3	2	2	4	4	4	3	2
684	4	2	4	2	4	4	3	3	3	1	1	4	3	5	3	4	4	3	3	2	3	3	3	3	4	4	2	5	1	1	1	1	3	2	1	2	5	5	4	1
685	5	5	5	3	5	5	4	4	4	4	3	5	4	5	4	4	5	4	4	5	4	5	5	4	4	3	2	5	4	4	4	4	5	5	5	5	5	5	5	3
686	5	5	5	5	5	5	5	5	5	5	5	3	3	2	1	5	5	3	2	1	1	1	5	5	5	1	2	5	3	1	3	5	5	1	4	1	2	4	4	4
687	4	4	3	4	4	4	4	3	3	3	2	3	4	4	3	4	4	3	3	4	3	4	4	4	4	3	3	4	4	3	3	3	2	3	3	3	5	5	5	3
688	0	1	4	1	1	4	2	2	2	3	3	2	1	4	1	1	4	2	1	2	3	1	2	2	4	1	1	4	1	3	1	4	2	3	1	3	5	2	2	0
689	4	2	3	3	3	3	3	4	3	4	3	3	4	3	3	4	4	4	4	4	4	3	3	4	2	1	3	3	4	3	4	3	3	3	3	3	4	5	4	3
690	3	3	3	3	4	5	3	2	4	5	5	3	3	5	3	5	5	4	4	5	4	4	3	3	3	5	1	5	5	1	3	2	3	3	4	3	5	5	4	4
691	3	4	3	3	3	4	3	2	2	4	2	3	3	3	4	4	3	4	4	3	3	3	4	3	4	4	1	4	3	4	3	3	3	3	4	3	5	5	5	3
692	4	2	3	4	4	4	3	3	3	3	3	4	3	3	4	4	4	4	4	4	3	3	3	3	4	3	4	5	3	4	4	4	4	4	3	4	5	5	5	4
693	2	2	2	2	3	2	4	4	4	4	4	5	4	5	4	4	4	4	4	5	4	4	5	4	4	5	4	5	4	5	4	5	4	5	4	3	5	5	5	4
694	5	4	1	5	5	4	5	5	5	4	5	5	5	5	5	5	5	5	5	4	0	5	5	5	5	5	0	5	1	4	4	4	5	4	5	3	4	5	4	4
695	4	0	1	4	0	5	3	0	4	0	0	5	3	5	3	5	5	3	5	5	5	3	5	4	5	3	2	5	4		0	4	4	4	5	4	5	5	5	0
696	3	3	2	3	4	4	1	1	1	3	1	1	2	5	3	5	4	3	1	3	4	3	4	3	4	5	5	4	1	1	3	2	3	4	3	2	1	1	4	2
697	4	3	2	3	3	2	4	2	2		2	4	4	4	3	3	3	4	4	3	3	2	4	3	4	4	2	4	4	3	3	4	4	2	2	2	4	4	3	2
698	2	2	3	3	4	4	3	3	4	4	3	3	2	4	4	3	4	4	3	4	4	3	4	3	3	4	4	4	3	3	3	3	3	3	3	4	4	4	4	3
699	2	0	0	1	1	1	3	3	2	2	2	3	3	3	2	2	3	3	3	3	2	2	2	3	3	1	1	3	3	2	1	3	2	3	2	3	5	3	1	0
700	4	2	1	4	2	5	4	4	5	4	2	3	4	5	4	5	5	5	4	5	5	4	2	2	5	2	2	5	2	1	1	3	4	1	4	0	5	5	1	0
701	3	3	3	2	2			1	3	5	3	5	4	3	3	5	5	5	4	5	5	4	5	4	4	4	4	5	5	4	4	4	3	3	4	3	4	3	2	2
702	5	5	4	5	5	5	5	5	5	5	4	4	3	3	3	5	4	3	3	4	5	4	4	3	4		5	4	5	3	3	5	3	5	5	4	5	5	5	3
703	5	2	1	4	3	5	1	0	4	5	0	0	5	5	5	5	5	4	5	5	2	5	5	5	5	5	1	5	5	3	5	3	5	2	4	5	5	5	5	4
704	3	2	4	3	3	3	4	3	3	3	3	3	3	3	3	3	3	3	3	3	3	4	4	3	4	3	3	4	3	4	3	4	3	4	4	3	3	4	4	3
705	1	1	1	1	3	1	2	0	1	5	2	2	4	5	3	3	1	3	4	4	4	4	3	4	3	2	1	3	4	1	1	5	1	0	0	0	4	4	3	1
706	3	2	2	1	1	4	4	3	2	3	1	2	3	3	1	3	1	2	1	1	4	1	1	0	1	0	1	3	3	1	0	1	2	0	0	0	5	3	0	0
707										5						5																						5
708	2	1	3	3	2	3	0	2	5	5	3	4	3	5	1	5	3	3	2	4	5	2	1	3	3	2	2	4	3	3	3	4	4	5	5	3	3	3	5	4
709	4	3	2	4	3	4	4	2	5	2	0	4	1	5	2	4	5	2	4	4	4	4	3	3	3	3	2	5	5	3	2	4	4	5	4	3	3	3	3	3
710	3	3	3	3	4	4	3	3	3	3	2	2	2	4	3	4	4	4	4	3	3	4	3	3	4	3	2	4	3	3	2	3	4	3	3	3	3	4	3	3
711	4	4	0	4	5	5	5	2	5	5	5	5	4	5	5	5	5	5	4	4	1	5	5	4	5	5	1	5	4	4	4	4	5	5	4	4	5	5	5	4
712	5	3	5	5	5	5	5	4	5	5	3	5	3	5	3	3	5	5	5	5	5	5	5	3	5	5	3	5	5	5	3	3	5	4	5	3	5	3	5	2
713	3	3	3	3	3	3	3	3	3	3	4	5	3	5	3	5	3	3	3	3	3	3	3	3	4	3	3	5	5	3	3	3	3	4	3	3	3	5	4	3
714	3	3	3	3	3	3	3	3	3	3	3	4	3	4	3	3	4	3	3	2	3	3	3	4	3	4	3	4	3	1	2	3	3	3	3	3	3	3	4	3
715	5	3	5	4	4	3	2	3	4	1	3	4	3	3	3	5	4	4	3	1	1	2	2	3	4	3	2	5	2	2	2	4	4	2	3	2	4	3	3	2
716	1	0	5	3	2	3	1	5	4	3	5	5	2	5	5	3	3	3	3	3	3	3	4	3	4	1	0	4	5	1	0	2	4	0	1	3	5	5	3	0
717	2	2	2	2	2	5	2	3	3	3	3	3	3	5	5	5	5	5	3	3	5	3	3	3	3	3	3	5	5	3	3	3	3	3	3	3	5	3	3	3
718	4	3	1	3	3	4	0	0	2	4	1	1	5	5	4	5	5	5	5	3	4	3	3	3	4	1	0	5	5	3	2	0	3	4	3	2	5	3	1	1
719	3	3	4	3	2	3	3	1	3	4	0	4	3	4	4	5	5	5	4	4	3	4	3	5	1	3	0	4	3	3	0	3	5	3	3	4	5	5	5	0
720	4	0	1	3	4	3	3	3	4	1	4	5	2	5	4	3	5	5	4	4	5	4	2	4	4	3	2	5	4	1	0	3	4	4	0	4	5	3	4	0
721	4	5	2	3	3	5	2	3	4	4	5	5	3	5	4	4	4	4	3	3	5	4	5	3	0	5	3	4	3	3	4	3	0	2	4	4	5	4	5	4
722	4	3	5	3	3	4	4	2	3	1	2	4	3	3	3	4	3	3	3	4	4	3	4	3	4	2	2	5	3	3	2	4	3	4	3	5	5	4	2	2
723	3	3	2	4	3	2	5	3	4	4	5	3	4	5	3	4	3	3	4	2	5	5	4	4	5	3	2	4	5	3	4	3	5	3	5	4	3	5	2	3
724	3	3	2	3	4	4	4	4	4	5	4	5	5	5	4	5	5	5	5	5	5	5	5	5	5	4	2	5	5	4	3	5	3	4	5	3	4	4	4	3
725	5	3	2	2	4	4	2	3	4	2	1	1	5	5	3	4	4	4	4	2	4	2	3	5	5	2	0	5	3	0	0	3	5	2	3	1	5	4	0	0
726	2	2	3	3	3	3	2	3	4	3	3	2	2	4	3	3	4	4	3	3	3	3	4	3	4	3	3	4	3	2	2	3	3	3	4	4	3	4	4	2
727	4	3	4	3	3	4	3	2	3	3	2	2	3	4	4	4	4	4	4	2	3	3	4	4	3	3	2	5	3	3	4	3	4	2	4	2	4	5	4	4
728	3	1	2	4	3	4	4	5	5	3	3	4	3	5	5	5	5	5	4	4	4	4	5	5	5	5	5	5	5	4	4	4	0	4	4	4	4	4	4	3
729	1	1	2	2	1	2	2	2	2	1	2	2	4	4	3	2	4	3	4	4	3	3	3	3	4	4	2	4	3	2	1	2	2	2	2	1	4	4	2	1
730	3	2	4	3	3	3	2	2	3	2	2	2	3	4	3	4	4	3	3	2	3	2	2	3	3	2	4	3	2	3	3	3	3	2	2	2	2	3	2	2
731	3	0	0	3	3	3	5	5	5	4	4	5	4	3	3	2	3	3	3	3	3	3	3	3	3	3	1	5	4	3	3	3	3	3	0	0	0	0	0	0
732	2	3	2	4	4	4	4	4	4	4	4	4	3	4	4	4	4	4	4	4	4	4	4	4	4	4	4	4	4	4	4	4	4	4	4	4	4	4	4	4
733	4	3	1	3	3	4	2	2	5	5	4	4	4	5	3	4	4	4	5	4	3	3	4	4	4	3	2	3	4	3	3	3	4	4	4	2	3	4	3	2
734	3	1	0	3	4	5	2	1	2	2	0	1	5	4	3	4	4	4	4	1	3	2	4	4	4	3	2	4	4	4	3	5	4	3	3	3	4	4	4	2
735	5	0	3	5	3	3	3	2	3	4	1	1	3	3	3	3	3	3	5	3	2	5	5	4	3	2	5	3	0	3	3	5	4	4	4	4	4	3	3	3
736	3	3	3	3	3	5	3	3	3	3	3	3	3	5	3	3	5	5	3	3	3	3	3	3	3	1	3	4	4	2	1	3	3	3	3	1	5	5	3	1
737																																	5	3	5	5	5	5	5	4
738	5	5	5	5	5	5	3	1	3	3	2	5	2	5	5	5	2	5	4	4	4	4	3	3	3	5	0	5	5	4	0	4	3	2	4	1	5	5	1	0
739	4	0	2	2	3	3	4	4	3	3	2	3	3	4	3	3	3	3	4	4	4	4	3	3	4	3	2	5	4	3	2	3	3	3	3	3	5	4	2	3
740	4	1	2	4	4	4	4	5	5	3	3	4	2	2	3	3	2	4	4	1		4	3	4	5	3		4	3	3	2	4	1	4	5	5	5	5	3	3
741	4	3	4	3	3	4	5	3	4	5	3	2	1	4	3	3	4	4	2	2	3	4	3	4	2	3	2	4	2	2	3	4	4	4	3	3	2	3	2	2
742	3	2	2	3	3	2	2	2	2	2	2	3	2	4	3	4	4	4	3	3	3	3	3	2	3	3	2	4	3	2	1	2	3	2	2	3	5	5	3	1
743	2	3	4	3	3	3	2	2	3	3	2	2	2	4	3	5	3	3	2	3	3	2	2	2	2	2	2	3	2	2	2	2
744	3	3	4	4	4	4	4	3	4	3	4	4	3	3	3	3	4	4	4	3	3	3	3	3	4	4	3	4	3	4	3	3	3	3	3	3	5	5	5	3
745	5	4	3	4	5	5	4	3	3	2	2	3	3	5	3	4	5	5	4	4	4	3	2	3	5	4	5	5	3	3	1	3	3	3	3	3	5	5	4	2
746		4	3	3	3	3	3	3	3	3	3	4	3	4	3	3	2	3	2	2	2	2	3	2	4	3	3	4	2	2	2	2	2	3	2	2	5	3	3	2
747	3	3	4	4	4	5	3	4	5	3	3	5	5	5	3	2	3	3	3	3	3	3	3	3	3	4	2	4	3	3	2	4	3	4	4	4	5	5	4	3
748	3	2	3	3	3	4	3	3	2	4	3	3	3	4	3	3	3	3	4	3	2	3	2	3	4	2	3	3	3	2	2	3	2	1	2	2	3	3	1	2
749	3	4	3	4	3	3	4	4	2	3	4	4	4	5	3	1	4	4	4	4	4	3	3	3	3	3	1	4	4	1	1	3	3	1	2	3	5	5	2	1
750	4	3	4	4	4			2	4	3	0	2	4	5	3	4	4	5	3	4	4	4	4	4	4	4	3	5	4	3	3	3	4	3	4	3	4	5	5	3
751	3	2	1	3	2	2	2	3	4	4	3	3	3	4	3	4	4	3	4	4	3	4	4	3	4	3	2	4	3	3	3	3	3	4	3	3	4	4	4	3
752	3	3	3	3	4	3	3	3	4	3	3	4	4	4	3	4	3	4	3	3	3	3	3	3	3	4	3	4	4	3	3	4	4	3	3	3	4	4	4	4
753	3	2	4	3	3	3	3	3	3	4	3	5	3	3	4	4	4	4	3	3	3	5	5	4	4	3	3	4	3	2	3	3	4	3	4	3	4	3	3	2
754	3	4	2	3	3	4	2	3	3	3	2	3	3	3				4	3	4					3	3	4	4	3	3	3	3	3	2	2	2	3	3	3	2
755	2	1	5	1	2	3	4	4	3	4	2	4	4	4	2	4	1	4	4	4	4	3	3	4	4	2	3	3	3	2	2	3	3	1	4	0	1	2	1	1
756	3	3	3	3	4	3	5	5	4	4	4	5	4	4	5	4	5	4	4	3	3	4	4	4	5	4	3	5	2	4	3	4	5	4	3	5	5	4	3	3
757	3	3	2	3	3	3	3	3	3	3	1	2	2	3	3	3	3	3	3	3	3	3	3	3	3	2	3	5	3	2	2	3	3		3	1	5	5	5	1
758	3	3	2	2	2	3	4	4	4	4	2	3	4	4	3	3	3	3	4	4	4	4	3	4	4	2	2	3	3	3	2	3	3	2	1	3	4	4	3	2
759	5	0	3	5	5	1	0	5	5	1	4	3	4	0	0	1	0	0	4		1	4	5	0	0		5	5	5	4	5	5	1	5	4	4	5	5	5	0
760	3	2	2	3	3	3	2	4	3	3	2	2	3	5	3	4	3	3	3	3	3	3	3	3	4	3	2	3	3	2	2	3	3	2	3	3	4	4	2	2
761	4	3	3	2	3	4	3	2	2	3	2	2	3	4	3	3	3	3	4	4	3	3	3	3	2	2	2	4	3	3	3	3	3	4	3	3	4	4	3	3
762	4	3	2	4	4	4	4	2	3	3	4	4	3	5	4	2	3	4	4	4	2	3	3	3	3	3	1	5	2	3	1	1	4	2	2	2	5	5	2	4
763	5	4	1	4	4	4	4	4	4	5	4	5	4	5	4	3	5	5	4	3	4	4	4	4	4	4	2	5	5	4	4	2	4	3	4	2	5	5	3	4
764	4	2	3	3	3	4	3	1	3	4	3	2	3	4	3	3	3	3	3	3	3	4	4	3	3	3	2	4	3	2	2	3	3	3	2	2	4	5	3	3
765	4	2	3	2	3	2	2	2	2	3	1	1	4	4	2	4	4	3	3	1	2	2	2	4	4	3	2	4	4	2	4	4	4	2	2	3	4	3	2	2
766	3	2	3	3	2	2	2	2	2	2	2	2	3	3	3		3	2	3	3	3	2	2	0	0	0	0	5	0	0	0	3	2	2	0	3	0	0	3	0
767	0	3	3	0	0	0	3	5	0	0	5	5	0	5	0	0	0	0	0	0	0	0	0	0	0	5	5	0	0	0	0	0	0	0	0	0	0	3	3	0
768	3	3	3	4	4	4	3	2	3	2	2	2	3	3	3	3	3	4	3	3	3	2	2	2	2	3	3	5	4	3	2	3	3	3	3	3	3	4	4	3
769	5	0	0	2	3	3	0	0	0	1	1	3	5	5	0	0	5	5	5	4	4	4	4	5	3	3	2	5	5	3	1	4	5	3	0	0	5	5	3	0
770	2	0	3	3	0	2	4	4	3	3	0	4	3	4	3	3	5	4	3	3	3	3	3	3	4	3	0	4	4	3	0	3	3	3	3	4	5	5	3	0
771	3	3	3	3	3	3	4	4	4	3	4	5	4	4	3	5	4	4	5	5	3	5	3	3	3	3	3	5	5	3	2	3	4	4	3	3	5	5	5	3
772	2	3	1	3	2	1	4	2	2	4	4	4	2	2	2	2	3	3	2	2	3	2	2	2	4	2	2	4	1	3	1	4	3	3	4	3	4	5	3	1
773	2	0	0	3	2	2	3	3	4	4	3	3	3	5	3	2	2	3	2	3	3	0	2	3	3	2	2	4	3	0	1	3	4	3	4	3	5	5	3	0
774	4	1	2	3	3	4	2	3	3	4	1	3	4	5	4	4	5	3	3	4	5	4	3	2	5	4	3	5	0	3	3	4	3	4	1	2	5	5	4	2
775	3	1	0	2	3	4	1	2	2	2	0	2	2	3		3	3	3	4	3	4	4	3	3	3	3	2	4	4	3	0	3	3	0	1	1	5	5	3	0
776	4	0	0	3	1	5	5	5	4	5	1	3	4	1		0	4	4	4	4	1	5	5	1	5	1	0	1	2	0	0	0
777	3	2	3	2	3	2	2	4	4	4	4	3	4	5	3	5	5	3	4	4	1	4	3	4	3	3	1	3	3	3	2	2	2	4	3	4	4	3	2	1
778	2	0	0	3	2	1	0	2	2	5	5	5	3	5	4	1	5	3	4	5	4	5	4	5	5	2	1	4	4	3	2	2	3	5	3	3	5	5	3	1
779
780	2	1	3	2	2	3	3	3	3	3	2	3	3	5	4	3	2	2	2	4	4	3	3	3	4	2	2	2	3	1	0	5	1	2	2	1	2	1	1	0
781	4	1	1	3	4	5	5	4	5	3	3	5	2	5	3	4	3	5	4	1	4	3	3	4	4	2	1	5	4	1	1	4	4	0	3	1	5	2	1	1
782	5	2	0	3	4	5	2	3	0	4	1	1	0	5	3	4	3	4	3	3	2	2	3	3	2	1	2	5	4	0	0	3	4	3	0	5	5	5	3	0
783	4	4	1	4	4	4	5	3	3	3	3	4	3	4	4	4	4	4	4	3	4	4	3	3	4	2	2	5	3	3	3	4	4	3	3	4	4	5	4	3
784	3	2	4	1	2	3	1	1	4	0	1	0	1	5	0	0	1	2	1	1	3	2	0	0	2	0	5	3	1	0	0	4	2	1	1	1	1	2	0	0
785	3	3	2	3	3	4	1	3	3	3	3	1	3	5	3	5	5	4	3	3	3	3	3	4	4	3	3	3	3	2	2	3	3	4	3	2	3	4	3	1
786	3	3	5	3	2	3	4	3	3	3	2	3	3	3	4	5	3	3	3	3	3	3	4	4	4	4	3	3	3	3	3	3	3	3	3	3	3	4	4	4
787																																	2	4	4	3	3	3	4	4
788	4	4	2	3	3	4	5	4	4	4	5	5	3																									5
789	3	3	3	3	3	3	3	3	3	3	3	3	3	3	3	3	3	3	3	3	3	3	3	3	3	4	3	4	3	3	3	3	3	3	3	3	3	4	3	3
790	3	2	4	3	3	4	4	5	4	4	4	5	1	5	5	2	3	3	3	4	2	3	4	3	3	3	4	4	5	4	1	3	5	1	3	4	5	5	3	1
791	5	5	5	5	3	5	5	5	5	5	3	5	5	5	5	5	5	5	5	3	5	5	5	5	0	5	5	5	5	3	3	3	5	0	0	0	5	5	0	0
792	0	3	1	3	3	3	2	1	3	0	3	4	3	4	3	3	5	5	4	4	4	5	4	5	4	3	0	5	4	4	3	5	5	5	3	3	5	5	4	3
793	4	1	1	4	4	4	2	1	3	3	3	3	3	4	3	4	4	4	4	4	4	4	4	4	4	3	2	4	3	1	3	3	3	3	3	3	4	4	3	3
794	4	4	2	3	4	3	3	3	4	4	3	4	3	5	4	4	4	4	4	3	3	3	3	3	4	4	2	4	3	3	3	4	4	3	4	4	5	5	3	3
795	4	3	2	3	4	4	3	4	4	4	2	3	3	4	3	3	3	3	3	3	3	2	3	3	2	4	3	3	3	2	2	3	3	2	4	4	3	3	2	2
796	3	3	3	3	4	3	5	4	3	3	2	4	3	3	3	3	3	3	4	4	3	4	4	3	3	3	2	4	4	3	2	3	4	4	3	3	5	4	3	2
797	4	4	2	4	4	3	1	1	3	4	2	2	2	3	2	4	5	3	3	3	3	4	4	4	2	4	0	5	3	3	2	3	3	3	3	2	5	5	3	3
798	3	3	3	3	3	4	3	3	4	3	3	3	3	3	4	3	3	4	4	3	3	3	4	4	4	4	3	4	3	4	4	4	4	3	4	3	3	3	3	4
799	3	3	1	0	3	3	3	4	5	4	2	2	3	5	0	4	2	4	0	0	1	0	3	0	4	3	2	5	2	3	0	3	3	2	2	1	4	5	4	0
800	3	3	1	3	4	4	3	4	4	2	3	3	3	5	3	3	4	4	4	3	3	5	3	4	4	3	2	4	2	4	1	4	5	0	5	2	2	5	0	0
801	4	3	4	3	4	4	3	3	3	3	2	3	3	3	4	2	3	4	4	5	2	4	3	3	4		3	5	2	3	3	3	3	3	4	3	3	5	3	3
802	4	3	3	2	3	4	3	5	2	3	3	5	3	5	3	5	3	4	3	3	4	3	3	3	3	3	3	5	5	2	3	4	4	3	3	0	3	5	4	3
803	3	3	3	2	3	3	1	3	3	3	4	4	3	3	2	4	3	4	3	3	3	3	3	4	3	3	3	4	3	4	3	3	3	3	4	2	4	3	3	3
804	3	0	3	3	3	3	5	3	5	5	3	3	3	3	5	5	5	5	5	5	5	5	5	5	5	3	3	5	5	5	5	5	5	5	5	3	5	5	3	5
805	3	0	1	3	1	5	4	3	5	4	5	5	4	4	3	3	3	3	4	4	3	4	3	3	2	3	2	4	4	2	2	3	3	3	2	2	5	5	3	1
806	3	0	3	3	5	5	4	0	5	5	0	0	5	5	5	3	5	5	5	5	3	5	5	5	4	3	3	5	5	5	3	5	5	0	5	5	5	5	5	3
807																																	4	1	0	2	5	5	2	0
808	4	3	1	3	3	2	5	2	3	3	3	4	4	5	4	4	4	4	4	3	3	4	4	4	4	4	2	4	5	5	5	3	5	2	4	3	2	5	3	4
809	4	4	3	3	3	3	3	3	3	4	3	3	3	3	3	4	4	4	4	4	3	4	4	4	4	4	3	4	3	3	4	4	4	4	4	4	4	4	4	4
810	2	2	2	2	2	3	3	3	3	3	1	2	3	4	1	4	3	3	3	3	3	3	2	3	4	2	1	4	4	2	1	3	4	2	1	3	4	3	2	1
811	4	4	3	4	4	4	3	3	3	3	1	3	4	4	4	5	5	5	5	4	4	4	4	4	4	3	1	5	3	2	3	3	3	3	3	4	4	5	4	3
812																												4									5
813	4	3	1	4	3	4	4	4	3	4	3	3	4	4	4	3		4	3	4	3	5	4	4	5	3	2	3	4	4	3	3	3	4	3	4	5	5	3	3
814	4	2	3	3	1	3	5	5	4	4	5	5	3	5	4	5	4	3	4	4	4	3	5	4	2	4	2	4	4	3	3	3	3	4	3	3	5	5	3	1
815	4	3	1	4	3	3	2	4	5	2	3	3	3	4	3	4	5	3	3	2	3	2	4	4	4	4	3	5	3	3	3	3	4	3	3	3	5	5	4	3
816	3	2	1	3	3	2	2	2	2	3	1	3	3	4	3	3	4	4	3	3	3	3	2	2	2	2	2	3	2	1	1	3	3	4	4	2	4	4	3	1
817	4	2	0	2	1	0	0	0	2	2	0	4	0	0	1	1	2	3	1	3	2	4	3	3	2	3	1	5	3	2	1	3	2		4		5	5	5	3
818	3	3	3	3	3	4	3	3	4	3	2	3	3	3	3	4	4	4	3	3		3	4	3	3	2	2	4	2	1	3	3	2	3	3	4	3	3	3	2
819	3	2	2	2	2	2	5	4	4	3	2	3	4	5	3	5	4	4	4	4	3	3	4	4	5	3	1	4	3	3	4	4	5	4	4	4	4	4	3	2
820	4	2	2	4	4	4	4	4	5	4	2	4	4	5	4	5	0	4	4	4	3	4	4	4	4	5	2	4	4	4	4	4	4	3	5	4	5	5	5	3
821																																								2
822	2	1	3	3	3	0	0	0	2	1	4	4	1	4	1	3	4	3	3	4	4	4	3	0	0	3	3	4	3	0	0	1	1	3	1	4	4	4	3	0
823	2	1	3	4	2	2	2	4	4	2	4	2	3	2	3	4	3	4	4	2	4	2	2	4	5	2	1	4	4	1	1	4	3	3	2	4	3	5	2	3
824	3	3	0	1	3	3	5	5	5	3	5	5	3	5	3	3	3	5	3	3	5	3	3	3	3	3	3	5	3	3	0	0	3	3	3	5	5	5	3	0
825	4	4	3	4	4	4	2	3	3	5	3	4	3	5	3	5	5	4	3	2	2	4	4	3	3	4	3	5	5	3	4	4	4	2	4	3	4	4	3	3
826	4	2	3	3	3	3	4	2	3	3	0	0	3	5	3	3	1	4	3	3	5	3	3	3	3	4	1	3	5	3	3	4	3	3	3	4	5	5	3	3
827	4	4	1	3	3	2	4	4	4	4	4	3	3	1	0	5	4	3	5	4	1	0	3	0	5	3	2	5	0	1	0	0	1	3	5	4	5	3	0	0
828	5																										5
829	5	3	3	4	5	5	4	3	4	4	2	5	2	5	3	4	3	4	3	3	3	3	3	3	4	4	3	5	5	3	3	4	4	3	3	3	5	5	4	3
830	3	3	3	3	3	3	3	3	3	5	3	3	3	5	3	5	5	5	5	5	5	5	3	3	3	3	0	5	5	3	3	3	5	3	5	3	3	5	3	3
831	3	2	1	3	2	4	4	4	3	3	2	4	4	4	3	2	3	3	3	2	4	3	3	3	3	4	1	4	4	2	2	4	3	1	2	1	3	4	2	1
832	2	0	1	1	1	4	2	4	2	3	0	2	4	2	2	3	2	3	2	0	4	1	2	3	3	0	0	4	3	0	0	5	5	4	2	4	4	5	4	1
833	2	0	4	2	2	4	4	4	2	2	1	1	0	5	2	5	5	5	1	2	5	4	3	3	4	1	0	5	5	5	2	4	3	0	0	4	5	5	5	1
834	1	1	2	2	2	3	2	2	3	3	2	2	2	4	3	3	3	3	3	1	2	2	2	2	2	2	3	4	3	1	1	3	3	2	2	3	4	4	3	1
835	4	4	3	4	4	4	3	3	3	3	3	3	3	3	3	3	4	4	4	4	3	4	4	3	4	4	3	4	3	3	2	3	3	3	3	4	4	4	4	3
836	2	2	2	2	2	2	2	2	3	1	1	1	2	5	2	2	4	2	2	3	4	4	3	3	5	2	2	3	2	2	0	4	3	4	4	5	4	2	0	0
837	4	3	3	4	4	4	2	3	3	4	2	2	3	4	3	5	5	4	3	3	3	4	4	4	5	3	3	3	4	3	3	3	4	3	3	3	5	5	4	3
838	3	3	3	3	4	4	2	3	4	4	4	3	4	3	3	3	4	4	3	2	3	3	3	2	2	3	2	4	4	3	3	3
839	3	3	1	2	4	1	2	2	5	3	2	3	5	5	2	5	5	4	5	5	4	5	5	4	5	4	1	5	3	4	3	5	5	5	5	3	3	5	0	1
840	2	0	0	0	0	0	3	3	3	3	3	3	3	4	4	4	4	4	4	1	1	3	1	1	1	0	1	4	1	1	1	3	3	1	1	1	1	3	1	0
841	3	2	2	3	2	2	3	2	3	3	2	3	3	4	2	4	3	3	3	2	2	3	4	3	3	2	1	4	3	2	3	2	2	2	3	2	3	3	2	2
842	2	2	2	3	3	3	4	3	3	3	3	3	2	2	2	1	2	2	2	2	2	2	2	2	2	3	1	3	3	2	1	2	2	2	2	2	3	3	2	1
843	2	1	3	3	1	4	1	2	2	2	3	4	1	4	2	4	4	4	4	4	4	3	3	3	3	2	2	5	4	3	2	3	4	3	3	4	5	5	4	2
844	1	1	2	2	2	1	0	0	0	1	1	1	2	1	0	1	2	1	1	1	1	2	2	2	1	2	1	4	2	0	1	0	1	1	1	0	0	0	0	2
845	5	4	4	3	5	4	3	3	3	4	3	2	3	5	3	5	4	3	4	3	3	3	3	4	4	3	1	5	5	2	4	3	5	3	5	5	5	4	1	1
846	3	3	2	3	4	3	5	3	5	3	3	3	3	4	3	5	3	2	3	4	3	4	3	4	4	4	2	4	2	2	2	3	3	3	4	3	4	3	3	3
847	1	1	5	2	5	1	5	4	3	5	2	3	4	5	2	5	5	3	3	5	1	2	2	2	2	4	2	5	4	4	0	4	2	2	1	1	2	5	1	0
848	1	3	5	5	5	4	4	3	5	5	4	3	4	5	5	4	4	4	4	4	4	4	4	4	4	4	3	4	4	4	4	4	5	4	4	4	4	4	4	4
849	3	3	3	3	3	4	3	4	3	3	3	4	3	4	3	4	3	3	4	4	4	3	3	3	3	4	2	4	5	3	2	3	3	3	2	3	5	5	3	2
850	3	3	1	3	2	2	2	3	2	2	1	1		4	3	3	1	2	2	2	3	2	2	2	2	2	1	2	1	1	0	1	2	2	1	1	5	5	3	1
851	3	2	2	3	3	1	2	3	3	2	2	2	4	4	2	4	4	4	5	2	4	2	2	3	2	3	2	5	3	3	1	3	4	2	5	1	4	5	3	1
852	3	0	3	3	3	4	0	3	3	3	1	3	3	4	3	3	4	4	4	4	4	3	3	3	4	2	1	5	3	2	2	3	3	2	3	3	5	5	5	0
853	4	4	1	4	4	5	4	4	4	4	3	3	4	4	4			4	4	3	4	4	4	4	4	4	0	5	4	5	3	4	4	4	5	5	5	4	4	4
854	3	2	2	3	3	4	3	4	4	4	3	3	4	5	3	4	3	2	4	2	3	3	3	5	5	2	1	4	4	0	1	3	4	5	5	4	5	5	2	1
855	3	2	3	3	3	3	3	3	4	3	3	4	3	3	3	2	3	3	3	3	3	3	4	3	3	3	3	4	3	2	2	3	3	2	2	3	3	3	3	2
856	3	2	3	3	3	3	3	3	4	3	3	3	3	5	3	3	3	3	3	3	3	3	3	3	3	3	3	4	4	3	2	3	3	3	3	3	5	5	3	3
857	3	3	3	3	3	3	3	3	3	3	3	3	3	3	3	3	3	3	3	3	3	3	3	3	3	3	2	4	3	3	3	3	3	2	2	3	3	3	2	3
858	3	3	3	3	3	4	4	4	3	4	4	4	3	4	3	4	4	3	3	3	3	3	2	3	2	4	2	4	3	2	3	2	2	1	3	2	4	5	3	2
859	1	1	2	3	3	3	2	3	3	2	1	2	1	5	3	4	4	3	2	3	5	4	1	2	4	1	1	4	3	2	1	3	3	4	4	4	5	5	3	2
860	3	0	0	0	0	0	5	5	5	5	5	5	5	5	0	0	0	3	5	5	5	5	3	5	5	5	0	5	0	5	5	3	5	5	5	4	5	5	3	3
861	4	4	2	4	4	5	3	1		3	4	5	2	4	4	3	5	3	3	4	4	3	2	3	4	5	3	5	5	4	4	4	4	3	4	4	5	5	4	2
862	5	4	0	4	1	5	4	3	3	4	0	0	5	5	3	5	5	4	5	2	5	3	3	3	4	5	0	5	3	3	3	3	3	4	2	2	5	5	1	2
863	3	1	0	3	3	3	3	3	3	3	3	5	3	3	3	2	4	3	3	3	3	3	3	3	3	3	0	3	3	3	3	3	3	3	3	3	4	4	4	4
864	4	0	0	3	0	3	0	3	3	0	0	5	3	4	3	5	3	4	3	3	3	3	3	3	4	0	0	4	3	3	0	0	4	0	3	0	5	4	3	0
865	3	3	2	3	3	3	3	4	3	2	3	3	3	4	3	4	3	4	3	4	3	3	3	4	4	3	3	4	3	3	3	3	3	4	3	3	4	4	3	3
866	4	3	4	4	2	4	3	3	4	4	2	3	4	4	4	3	4	4	4	4	4	4	3	4	2	2	2	4	4	2	2	4	4	4	4	4	4	4	4	3
867	3	0	1	2	3	3	1	0	3	3	2	2	0	3	3	3	3	3	2	3	3	3	3	3	2	4	0	4	2	3	3	3	3	2	3	3	4	4	4	2
868	3	3	2	3	4	3	4	3	3	2	3	3	3	4	4	4	4	4	3	3	3	3	3	3	3	3	2	4	4	3	2	2	3	2	3	2	4	4	3	1
869	4	3	1	4	4	4	5	4	5	4	5	4	4	5	4	5	5	4	4	4	4	4	4	4	4	4	2	5	4	3	5	4	4	4	4	5	5	5	5	4
870	3	3	3	3	3	4	2	2	3	3	0	3	3	4	3	4	3	4	3	5	5	3	3	3	3	3	3	4	4	3	3	4	3	3	3	3	4	4	3	2
871	3	3	4	4	3	3	4	3	3	3	4	1	3	2	2	2	4	4	2	3	2	2	2	1	1	3	3	3	3	1	1	2	0	3	2	1	3	4	3	1
872	4	3	2	2	4	4	5	4	4	5	3	3	3	4	5	4	5	4	4	4	4	4	5	4	5	3	1	4	4	3	4	4	4	5	4	5	4	4	3	3
873	5	5	3	5	5	5	5	4	3	3	5	5	3	3	3	5	5	5	3	3	3	3	5	3	3	3	3	5	3	3	4	1	1	3	3	1	4	4	3	3
874	3	3	3	3	3	4	0	0	3	3	0	0	2	5	5	5	5	5	3	3	5	3	3	3	5	3	3	3	5	3	3	5	4	5	3	4	5	5	5	4
875	3	2	3	3	2	3	3	2	3	3	3	3	2	3	2	3	2	2	3	3	3	3	3	3	3	3	1	4	3	2	2	3	3	3	2	3	3	3	3	2
876	3	0	4	3	2	3	4	3	4	4	3	4	3	2	4	5	3	3	4	1	3	3	4	5	5	2	0	5	4	3	3	4	4	3	3	5	5	5	2	4
877	3	1	4	2	4	4	4	4	4	3	3	3	3	5	3	3	3	4	3	2	3	4	3	3	3	4	1	4	4	3	3	3	4	2	4	2	4	4	4	3
878	2	4	4	2	3	2	3	4	4	2	1	4	1	3	2	3	1	2	4	2	2	2	3	2	4	4	2	3	3	1	2	3	3	1	2	3	3	3	1	2
879	5	5	3	4	5	3	4	3	2	3	1	5	5	4	3	5	3	4	4	2	3	3	3	2	3	1	0	4	5	3	2	3	4	2	3	4	5	4	2	3
880	3	0	3	3	3	3	2	0	3	2	2	4	3	2	3	2	2	2	3	3	3	3	2	3	3	2	3	4	3	3	2	3	2	3	2	3	4	4	4	2
881	3	3	2	3	3	3	3	3	3	3	3	3	2	5	4	4	3	3	4	3	3	3	4	4	4	4	3	5	3	3	4	4	4	4	3	4	4	4	4	3
882	4	4	4	4	4	3	4	4	4	3	2	2	3	5	4	5	5	3	3	3	4	4	3	3	2	4	4	4	2	1	1	4	1	2	2	2	4	5	3	2
883	3	4	4	4	4	5	5	5	5	5	5	5	5	5	5	3	5	5	5	5	5	5	5	4	4	5	5	5	3	4	5	5	4	5	5	5	5	5	5	4
884	4	3	4	3	4	3	0	3	4	4	3	3	4	5	4	5	5	5	3	3	4	4	4	4	4	4	3	5	3	3	3	4	4	5	5	5	5	5	5	3
885	3	3	2	3	3	2	2	4	4	4	3	4	4	4	3	4	4	4	3	3	3	3	3	3	4	2	4	4	4	2	2	3	3	3	3	3	3	3	3	2
886	3	2	0	0	1	3	3	3	1	4	2	3	4	5	3	4	1	3	3	3	3	2	3	3	3	1	0	4	3	0	0	1	4	2	1	1	5	5	3	0
887	4	3	3	3	3	3	2	3	3	2	3	3	3	3	3	4	4	4	4	3	3	3	3	3	3	3	4	4	3	3	3	3	3	3	3	3	4	4	3	3
888	3	0	0	3	5	5	0	0	5	5	0	0	0	5	3	5	5	3	3	3	3	5	0	0	0	0	0	5	3	0	0	5	3	5	3	0	5	3	0	0
889	3	0	2	3	3	3	3	4	2	4	2	4	4	5	3	5	5	3	3	3	3	3	3	4	4	3	1	4	3	3	1	3	3	2	3	3	4	4	3	0
890	3	3	1	3	3	3	2	1	2	3	2	2	2	4	2	3	3	3	3	3	3	3	3	3	3	2	2	4	3	3	1	2	3	0	0	0	5	3	3	0
891	3	3	2	3	3	4	3	3	3	2	3	3	2	4	3	4	4	3	2	4	4	3	3	3	3	3	3	4	3	2	3	3	3	3	3	3	4	4	3	2
892	3	1	2	2	3	3	2	3	2	2	1	2	3	5	3	3	3	3	3	3	3	4	3	2	3	2	2	3	3	2	0	3	3	3	2	2	5	5	4	1
893	0	2	0	0	0	4	5	5	5	5	5	5	5	5	0	1	3	0	5	5	0	0	5	5	5	5	0	5	5	3	3	0	5	5	5	5	5	3	2	4
894	5	3	4	4	5	3	3	3	3	3	2	2	2	4	3	4	4	4	4	4	3	3	2	2	3	3	3	4	4	3	1	4	4	3	2	3	5	4	5	1
895	4	4	2	5	5	5	0	0	1	3	0	1	4	5	4	5	5	5	5	4	4	4	4	4	5	4	4	5	3	3	3	2	5	3	5	3	5	5	5	3
896	4	4	3	3	4	4	3	3	3	2	2	3	3	4	3	4	4	4	3	3	4	3	3	3	3	3	3	4	3	3	3	3	3	3	2	4	4	4	3	3
897	4	4	2	4	3	3	2	1	2	2	1	3	2	3	3	3	3	3	3	3	2	3	3	3	3	3	2	3	3	2	3	3	3	3	3	3	4	4	4	3
898	5	2	0	4	5	1	3	4	4	3	5	5	4	5	3	5	5	5	4	5	5	3	4	3	5	5	1	4	5	3	1	4	5	1	0	0	5	5	4	0
899	4	3	1	4	4	3	2	1	1	3	2	3	4	4	4	4	5	5	4	4	4	4	3	4	4	4	3	5	4	4	3	5	4	4	4	4	5	5	4	4
900	5	3	4	4	4	5	4	0	5	4	0	3	3	5	3	2	5	3	3	2	2	3	1	1	1	1	1	5	2	3	1	4	3			4	5	5	5	1
901	3	3	5	4	4	3	3	3	2	1	5	5	3	5	2	2	2	3	2	1	3	2	2	2	2	3	1	5	4	2	0	5	4	1	1	4	5	5	5	1
902	1	0	0	0	0	1	4	5	5	1	5	5	5	5	1	3	4	4	4	0	0	1	5	4	5	1	0	5	3	1	0	0	3	5	3	5	5	4	4	0
903	3	1	5	3	1	1	1	2	3	4	1	4	4	5	4	5	4	5	4	3	1	3	3	3	4	1	0	5	4	1	1	3	5	3	3	2	5	5	4	1
904	4	3	2	2	3	3	3	4	4	3	3	3	3	3	3	3	3	3	4	4	3	4	4	3	3	3	2	4	3	3	3	3	4	3	3	3	3	3	3	3
905	5	5	3	5	5	5	5	5	3	4	4	5	5	5	5	3	4	5	5	5	5	5	5	5	5	5	3	5	5	5	5	4	5	5	5	5	5	5	5	5
906	4	3	1	3	5	5	0	0	3	4	1	1	3	5	5	5	5	5	4	5	3	5	5	3	4	3	3	5	3	3	3	5	5	4	4	3	5	5	5	2
907	5	3	0	4	1	5	4	4	5	5	3	5	4	5	5	4	5	5	4	4	4	4	4	4	3	4	1	5	4	3		4	3	3	4	5	5	5	4	5
908	3	3	3	3	2	2	3	2	3	1	2	2	1	4	3	4	4	4	4	2	3	2	3	3	4	4	1	4	3	2	2	2	3	2	3	4	4	4	4	3
909	5	5	0	5	3	4	1	3	2	4	1	3	4	5	3	5	4	5	5	4	5	4	4	3	5	3	2	5	3	3	3	4	4	1	4	0	5	5	4	2
910	3	2	3	3	2	3	3	3	4	2	3	3	3	4	2	3	3	3	3	3	3	0	1	2	3	3	2	4	2	3	3	3	3	3	2	2	3	2	4	2
911
912	3	2	3	3	3	4	2	3	3	2	3	4	3	4	3	3	1	3	3	2	1	2	2	2	2	2	3	4	3	2	1	2	2	2	3	3	4	4	2	2
913	3	2	3	3	2	2	2	2	3	2	3	2	3	4	3	4	3	4	4	3	3	3	4	3	4	2	2	3	4	2	2	4	4	3	3	3	4	3	3	2
914	2	0	1	3	3	2	3	3	3	1	2	3	3	3	3	3	3	3	4	3	3	3	1	2	3	3	3	3	4	3	2	3	2	1	2	1	3	3	3	2
915	3	3	3	3	2	2	3	3	3	3	2	4	4	5	3	4	4	4	3	3	4	3	3	3	3	3	2	4	4	2	2	3	3	4	3	3	3	4	3	2
916	3	3	1	3	4	2	4	4	4	4	4	5	3	5	3	5	3	3	3	3	3	3	3	3	4	3	3	5	3	1	2	3	3	0	1	1	5	4	1	1
917	5	3	4	3	4	5	5	4	4	4	5	4	3	5	5	4	4	5	3	4	5	5	4	4	5	4	4	5	3	3	1	4	5	3	3	2	5	5	5	2
918
919	3	3	2	3	4	3	4	3	3	4	3	3	3	3	4	3	3	3	3	4	4	3	3	4	3	2	3	5	4	4	4	4	4	3	3	3	3	3	2	3
920	1	0	0	0	5	4	3	0	1	1	1	5	4	5	1	5	5	5	5	5	5	5	5	5	5	0	3	5	3	3	0	2	5	5	1	0	1	5	1	0
921	5		5	4	5	5	3	4	5	5	5	5	4	5	4	5	5	5	5	4	4		3	4	4	2	2	5	4	2	2	3	0	0	0	2		4	2	0
922	2	2	3	3	2	3	2	3	3	3	3	2	3	3	3	4	3	3	4	3	2	3	3	3	3	3	3	4	3	2	3	2	2	2	3	2	2	3	3	3
923	3	3	3	2	3	3	3	3	3	3	4	4	3	4	3	4	3	3	3	4	4	3	3	3	2	2	2	4	3	2	2	3	3	3	3	3	5	5	3	3
924	4	3	3	3	3	4	3	3	3	4	3	3	4	3	3	2	3	3	3	3	4	3	3	3	3	2	3	3	3	2	2	3	3	2	2	2	3	3	2	2
925	3	2	4	3	4	3	4	3	4	3	2	2	2	4	3	2	3	4	3	2	1	3	2	4	4	3	4	5	2	3	1	4	4	2	3	2	2	4	3	1
926	3	2	0		3	3	2	1	0	0	2	3	3	5	0	3	4		3	3	3	3			4	2	1	5	4	1	0	3	4	3	0	3	5	4	4	0
927	4	2	2	2	2	4	3	3	3	3	2	3	2	5	3	4	4	4	2	3	4	3	3	4	4	3	2	4	4	3	1	4	4	4	2	1	5	4	3	1
928	4	4	3	4	4	4	3	3	3	4	3	3	3	4	3	4	4	4	4	4	4	4	4	4	4	4	3	4	3	3	3	3	4	3	3	3	4	4	3	3
929	2	2	1	2	2	2	3	2	1	4	1	2	1	5	2	1	4	2	1	0	1	1	0	1	1	0	4	2	1	0	0	0	2	0	0	1	2	1	1	0
930	3	4	2	3	4	4	3	2	4	4	1	2	2	4	4	5	5	4	4	3	2	4	3	3	3	3	2	4	4	3	3	4	5	2	4	2	2	4	1	0
931	4	0	3	4	4	5	5	1	2	2	1	1	1	5		4	4	3	3	2	3	4	4	3	4	4	3	5	4	4	3	4	2	4	1	5	4	4	4	2
932	4	4	1	3	3	2	5	4	3	3	3	3	4	4	4	3	4	3	4	4	4	4	2	3	3	3	3	4	4	3	1	4	3	4	2	2	4	3	2	2
933	3	3	2	3	3	4	3	2	2	2	1	3	3	3	3	4	4	4	4	3	4	3	3	4	3	3	3	4	5	2	2	4	4	3	3	3	5	5	3	2
934	3	2	3	3	2	2	3	3	3	2	2	2	3								4	4	3	2	3	3	3	4	4	3	3	3	4	4	3	3	4	4	3	3
935	3	0	2	0		4	3	1	2	3	1	4	4	4		2	0	0	3	3	1	2	1	1	3	3	1	4	3	0	0	5	3	4	1	5	5	4	2	0
936	5	5	1	2	1	5	3	2	4	1	1	2	1	5	0	3	1	0	1	0	1	0	0	0	0	2	0	4	3	0	0	0	0	2	0	0	5	4	4	0
937	4	4	3	4	4	3	2	2	4	4	3	3	3	4	4	4	4	4	4	4	4	3	3	4	4	3	4	4	3	3	4	4	4	3	3	2	4	4	2	2
938	3	1	3	3	3	3	0	0	2	3	0	4	3	5	4	4	5	5	4	4	4	4	4	4	4	3	3	5	3	2	0	4	4	4	3	4	5	5	5	4
939	3	3	3	3	3	4	3	3	2	4	2	3	4	4	4	4	4	4	4	4	4	4	4	3	3	4	2	4	3	4	3	4	5	3	4	4	4	4	2	3
940	3	3	3	3	3	3	3	3	3	3	3	3	3	3	3	3	3	3	3	3	3	3	3	3	3	3	3	3	3	3	3	3	4	3	3	3	3	3	3	3
941	3	3	3	3	3	4	4	4	4	4	4	4	4	5	4	4	4	4	3	4	4	4	3	3	3	2	3	4	4	4	3	3	3		2	2	5	5	5	4
942	4	2	3	4	4	5	4	3	3	4	4	4	3	4	3	4	4	4	4	3	4	4	4	4	4	3	3	5	4	3	2	4	3	4	4	4	4	3	3	2
943	3	3	3	3	3	3	2	3	3	3	2	2	2	5	3	4	5	3	3	4	4	4	2	2	2	3	3	5	3	3	1	3	2	4	3	3	4	4	3	2
944	4	4	4	4	4	1	1	3	3	1	1	1	3	5	4	5	5	5	5	5	5	5	4	4	5	4	4	5	4	3	3	3	5	5	5	5	5	5	5	3
945	3	3	2	3	3	4	5	4	3	3	3	4	3	4	4	4	5	3	4	3	3	3	3	2	5	3	3	3	3	2	3	3	3	4	3	4	4	5	4	3
946	3	2	2	3	3	4	4	3	4	5	4	3	1	5	2	3	4	3	1	1	3	0	1	3	1	3	3	4	2	5	5	3	3	2	1	1	4	4	3	0
947	4	4	3	3	4	4	4	4	4	3	2	2	1	4	3	5	5	3	1	1	4	4	3	2	2	3	1	5	5	3	3	4	3	2	3	3	5	5	4	3
948	4	1	0	4	2	3	3	4	5	4	3	2	4				5				3	4	5	4	4	4	1	5	2	2	2	2	2	4	2	4	5	5	2	2
949	4	4	4	3	5	5	4	2	3	2	2	2	3	4	3	5	5	4	3	1	1	2	2	2	4	3	2	5	4	2	1	5	4	2	1	1	4	5	5	3
950	1	1	5	1	4	4	4	3	4	4	3	4	2	4	3	2	3	2	4	3	2	2	3	2	4	4	2	3	3	3	2	3	2	3	3	3	4	3	3	1
951	4	4	2	3	4	4	2	2	4	5	4	3	5	5	4	5	4	4	4	5	4	5	4	4	5	5	4	5	4	4	5	5	5	3	3	3	4	4	4	4
952	2	2	1	3	3	3	4	3	3	2	1	3	3	4	3	4	4	4	4	4	4	5	3	3	3	1	1	3	3	1	0	3	4	1	1	1	4	3	3	2
953	3	3	3	3	3	5	3	3	3	3	3	3	3	3	3	3	3	3	3	3	3	3	3	3	3	3	3	3	3	3	0	3	3	3	3	3	5	3	3	0
954	5	4	2	3	3	4	4	4	4	4	4	3	4	4	3	4	4	4	4	5	0	4	5	4	3	4	1	5	4	4	5	4	4	4	4	3	5	5	4	5
955	3	2	3	2	3	3	3	2	3	4	2	3	3	4	4	4	3	3	3	3	4	3	3	3	3	2	2	3	4	3	2	4	4	3	3	3	5	4	2	2
956	1	1	3	2	3	1	4	3	4	4	3	4	4	3	4	5	5	4	4	4	3	4	5	4	5	4	1	5	3	3	3	1	3	4	4	4	4	5	2	3
957	3	2	0	3	3	4	2	2	3	4	2	3	3	4	3	4	5	3	4	4	4	4	3	3	3	3	2	4	4	2	1	2	3	3	2	4	5	5	3	2
958	3	3	4	3	3	4	5	1	2	4	1	5	5	5	3	5	5	5	5	5	5	5	5	3	1	0	0	5	0	0	0	5	5	5	5	5	5	5	4	1
959	4	2	2	2	2	3	2	3	4	3	3	3	3	5	3	4	3	3	4	3	4	3	3	3	3	2	2	4	4	3	2	2	3	4	3	2	4	4	1	1
960	3	3	3	2	3	5	5	0	0	0	2	0	0	5	1	0	0	3	0	2	1	0	0	0	0	0	0	4	0	0	0	3	0	5	0	0	5	3	0	0
961	4	3	2	3	4	4	4	3	3	3	1	4	4	4	3	5	5	4	3	2	4	4	3	4	4	4	3	5	5	1	1	3	4	4	3	2	5	4	2	4
962	5	4	3	4		4	5	4	4	5	4	4	4	5	5	4	5	5	5	5		5	5	5	5	5	0	5	5	4	4	1				4	5	5	2
963	3	3	3	3	3	2	2	5	3	3	2	3	2	3	3	5	3	3	3	3	3	4	4	3	4	3	2	3	3	1	3	4	2	3	0	3	2	3	0	2
964	4	2	2	3	3	4	2	3	3	3	1	2	3	3	4	4	3	3	3	3	3	3	4	3	4	3	2	4	4	2	2	4	4	3	3	2	3	4	4	2
965	3	2	4	3	3	3	4	5	5	3	2	4	4	5	3	4	2	4	3	2	3	4	2	3	3	1	4	4	4	3	2	4	4	5	3	3	4	3	1	0
966	5	3	3	3	3	3	1	3	1	1	3	3	2	3		3	3	3	3	3	3	3											0	3	0	3	5	5	5	3
967	3	4	3	3	4	4	3	2	2	2	2	2	3	3	3	3	3	4	2	1	2	2	2	3	3	3	3	4	3	3	2	4	4	2	2	2	5	4	4	3
968	5	0	0	5	0	3	3	0	0	0	2	4	0	5	4	5	5	4	4	3	5	4	3	3	3	4	3	5	3	2	2	4	3	2	0	2	4	5	3	0
969	3	0	4	3	3	5	4	2	3	3	0	2	2	4	4	3	5	4	4	3	3	3	2	4	5	1	3	4	4	1	0	3	3	3	2	2	4	5	5	5
970																																	5	3	4	3	4	5	3	3
971	5	4	0	2	2	4	5	5	5	4	1	4	4	3	4	2	2	3	3	3	2	3	2	2	3	0	0	4	4	3	3	3	3	2	4	2	5	5	4	2
972	3	2	2	3	3	3	3	3	4	2	3	3	3	4	3	3	3	3	3	3	3	3	4	3	3	2	3	4	3	2	2	3	3	3	2	2	4	4	2	0
973	4	2	5	4	4	4	3	3	4	3	2	2	3	4	5	4	5	5	4	5	3	4	2	4	4	3	2	5	3	2	1	4	3	3	5	4	5	4	4	2
974	3	3			3	1	2	2	3	4	3	3	0	4	3	4	5	3	3	4	3	3	3	4		5	1	5	3	3	1	5	3	2	2	5	5	5	3	0
975	5	4	5	5	4	3	1	5	5	1	1	5	3	5	3	3	4	5	3	0	4	4	4	2	4	4	3	5	5	2	0	5	4	4	5	5	3	2	4	0
976	3	2	3	2	4	2	3	2	3	4	1	4	3	4	2	5	4	3	4	2	2	5	3	5	5	3	1	5	3	3	3	4	5	5	3	2	2	4	2	4
977	4	3	2	4	5	4	5	4	5	5	3	4	3	5	3	4	4	3	3	5	4	5	5	5	3	2	1	3	4	4	4	4	5	4	5	2	4	4	1	3
978	4	4	3	3	3	3	4	4	4	3	3	4	3	3	4	3	4	4	3	3	3	3	4	3	4	4	3	5	3	3	3	2	4	3	3	3	4	4	2	3
979	2	0	3	2	2	4	3	4	5	5	0	3	3	5	3	5	3	3	3	3	3	4	3	4	4	2	2	5	3	1	0	5	3	3	3	3	5	5	4	0
980	4	4	2	4	3	5	3	3	4	3	2	4	3	4	4	3	4	5	4	4	4	4	5	4	5	4	1	5	4	3	3	3	4	4	4	4	4	5	4	3
981	4	5	2	3	3	4	3	5	5	2	5	5	4	4	5	4	5	4	3	1	3	4	2	2	4	4		4	3	1	2	2	1	4	1	1	4	1	4	5
982	4	4	3	3	5	3	0	0	0	3	3	3	3	3	3	3	3	3	3	4	4	4	4	3	0	5	5	5	3	3	3	3	4	4	3	3	3	3	3	3
983	3	3	4	3	4	3	2	3	2	3	1	2	2	4	2	3	4	2	3	3	4	3	3	3	3	3	3	3	3	2	2	3	2	2	2	3	4	4	4	4
984	3	3	3	3	3	0	3	3	3	2	1	3	4	5	3	4	5	4	5	4	4	4	3	4	5	3	2	5	4	3	4	4	4	4	4	4	5	5	5	3
985	3	1	4	3	3	4	3	2	3	2	0	2	1	3	3	3	4	4	2	1	4	3	2	4	3	2	3	5	4	2	1	4	4	2	2	2	4	4	2	1
986	3	0	4	1	3	4	4	5	4	3	4	3	3	4	3	3	3	3	3	3	3	3	3	3	3	1	1	4	4	2	1	4	4	2	1	1	1	1	1	0
987	5	3	3	3	3	3	3	4	5	4	2	3	3	5	4	5	5	4	5	5	5	5	5	5	5	4	4	5	5	3	2	3	4	5	3	3	5	4	3	3
988	5	2	0	1	2	5	5	2	4	4	1	3	3	4	4	5	5	4	3	3	4	4	4	4	5	2	1	5	5	1	1	2	4	4	4	2	5	5	2	2
989	5	4	5	5	4	4	4	3	5	1	0	2	0	5	0	0	1	1	0	0	0	1	2	2	1	3	1	4	3	0	0	5	3	2	1	1	3	5	5	0
990	4	3	4	3	3	2	4	3	3	2	5	5	3	3	3	3	2	3	3	2	2	2	3	3	4	4	2	5	3	2	3	3	4	3	3	2	5	4	3	3
991	3	3	4	3		3	3	2	4	3	2	3	4	4	4	4	4	4	3	3	3	3	4	4	4	3	2	4	3	2	2	3	4	3	4	4	4	5	5	2
992	3	2	3	3	4	4	2	1	1	3	1	1	3	4	3	3	3	3	3	3	3	3	3	3	4	4	2	4	4	3	3	3	3	3	3	3	4	4	4	4
993	4	3	2	4	4	4	3	3	4	4	2	4	3	4	3	4	4	4	3	3	4	4	3	3	4	3	2	4	3	2	2	3	3	3	4	3	4	4	4	3
994	5	4	0	4	3	4	0	0	4	4	0	3	5	5	3		5	3	3	3	4	0	2	3	4	4	0	5	3	2	0	3	4	3	0	5	5	5	0	0
995	3	0	2	3	1	4	3	3	1	1	1	2	3	4	3	3	3	4	4	3	4	3	2	4	4	1	1	4	4	1	1	1	3	4	3	3	4	4	2	1
996	3	2	0	2	2	0	2	3	2	0	3	5	4	5	3	5	4	4	5	4	5	4	4	5	5	3	1	5	3	2	2	4	3	5	3	5	5	5	4	0
997	4	3	4	4	4	2	4	4	5	5	1	4	3	5	5	5	5	5	3	5	4	5	5	5	4	3	2	5	3	4	4	3	5	4	5	2	4	4	2	3
998	3	3	3	3	4	3	3	4	3	3	2	2	4	4	4	4	3	3	4	4	4	4	3	4	4	4	3	4	4	4	4	4	4	4	4	4	4	4	2	4
999	3	2	1	5	4	3	2	3	3	3	3	3	4	5	3	3	3	3	5	5	5	5	4	4	3	5	3	5	5	4	3	3	5	4	3	2	5	5	3	2
1000	3	3	2	3	3	4	3	3	3	2	3	3	2	3	3	2	4	4	3	4	3	3	3	3	3	2	2	4	3	2	2	4	3	4	3	3	5	4	3	2
1001	3	5	0	2	0	1	1	3	3	4	3	3	3	5	5	5	5	5	3	4	5	4	3	5	5	3	0	5	5	3	0	5	5	3	3	3	5	5	3	0
1002	3	3	2	3	3	3	2	3	3	3	1	3	2	3	3	3	3	3	3	3	3	3	3	3	3	2	3	4	3	2	2	3	3	3	2	3	2	3	2	0
1003	2	1	1	3	2	3	1	1	2	3	1	1	2	4	3	2	1	3	1	4	4	3	1	2	3	1	2	5	4	1	1	3	3	2	1		4	4	4	1
1004	3	3	0	3	5	1	0	3	3	2	1	1	1	5	3	3	1	1	3	3	3	3	3	3	1	5	5	5	3	3	3	2	2	3	4	5	5	4	3	2
1005	4	1	2	3	3	4	3	3	4	4	2	4	4	5	3	4	4	4	4	3	3	4	4	3	4	4	3	4	4	3	3	3	3	4	4	3	4	4	3	3
1006	4	3			0	3	3	1	3			1	3	5	3	4	5	4	3	3	3	4	4	3	3		1	5	4	3	2	4	4	3	3	3	5	5	3	2
1007	5	5	0	5	5	5	4	3	3	4	4	3	3	3	4	4	4	5	3	3	3	4	4	4	4	5	3	5	3	3	4	4	4	3	3	1	4	5	3	4
1008	4	4	4	4	3	4	5	5	4	4	5	4	2	5	2	4	5	4	2	3	3	3	4	3	2	4	3	4	3	3	3	3	3	4	4	4	5	5	3	4
1009	4	3	3	3	3	3	4	3	3	3	3	4	2	4	3	4	4	4	3	3	3	3	3	3	4	3	3	4	3	3	3	2	3	3	4	3	3	3	3	3
1010	1	0	2	0	0	2	3	3	3	3	0	4	2	1	0	5	2	0	2	0	0	0	0	4	0	0	4	4	3	0	0	3	4	0	0	0	2	5	2	0
1011	5	4	0	2	5	5	5	5	5	5	5	5	5	4	3	4	5	3	4	4	1	4	4	3	2	4	3	3	2	3	2	3	3	2	0	1	4	5	2	3
1012	2	3	3	3	3	3	3	3	3	1	3	3	3	3	3	3	3	3	3	3	3	3	1	3	3	3	3	3	3	2	4	3	3	3	3	3	3	5	4	1
1013	3	3	3	3	3	3	3	3	3	3	3	3	4	4	3	3	5	4	4	4	4	4	3	3	4	3	2	4	3	2	2	3	3	3	2	3	4	4	3	3
1014	4	4	2	5	3	3	4	1	3	3	0	3	3	5	3	5	5	4	4	4	4	5	4	4	3	4	1	5	3	3	3	4	3	4	3	3	5	5	5	3
1015	2	3	3	2	3	4	4	4	4	3	4	2	3	3	1	1	2	4	3	2	2	2	1	1	1	2	1	3	4	2	1	1	1	1	1	1	5	4	4	1
1016	5	4	3	3	3	4	4	4	4	4	4	4	5	4	4	3	5	4	5	3	3	4	4	5	5	5	5	5	3	4	4	4	3	4	4	3	5	5	3	4
1017	4	2	1	4	1	2	1	2	4	4	2	5	4	5	4	4	5	4	4	3	3	4	4	4	4	2	4	5	2	3	3	2	4	4	5	5	4	4	4	3
1018	5	3	1	4	4	4	3	2	3	3	1	4	3	4	4	4	4	4	3	3	4	4	3	4	3	3	3	5	4	3	1	5	5	5	3	3	5	5	5	0
1019	3	2	2	2	2	4	4	2	3	5	3	3	4	4	2	4	4	4	4	4	2	4	3	4	5	3	1	5	5	3	1	4	4	3	1	1	5	5	3	1
1020	3	1	1	2	2	1	1	4	5	3	1	4	4	5	3	3	4	4	4	4	4	2	3	4	4	3	2	5	4	4	1	4	3	4	2	1	3	5	3	0
1021	5	5	5	5	5	5	5			5	5	5	5	5	5	5	5	5	5	5	5	5	5	0	5	5	5	5	5	5	1	5	5	5	5	5	5	5	5	5
1022	3	1	0	2	3	4	4	4	4	3	3	4	4	5	3	4	3	4	4	3	4	4	2	4	4	4	1	5	4	3	1	4	4	1	3	1	5	5	4	1
1023	5	4	3	3	3	4	4	4	3	3	3	3	4	3	3	4	3	4	3	4	4	3	3	3	3	3	2	4	3	2	2	3	3	2	3	3	4	3	3	1
1024	4	5	3	3	5	4	3	5	3	3	4	4	3	3	3	4	3	3	3	2	2	2	4	3	4	3	3	5	4	2	2	4	3	2	2	3	5	5	4	2
1025	4	4	5	4	4	4	4	3	4	4	4	4	4	5	3	4	4	4	4	3	3	3	4	4	4	3	0	5	4	2	2	4	3	3	2	2	4	4	2	0
1026	3	2	1	2	2	3	1	1	1	2	0	2	1	4	2	4	4	3	3	3	3	3	3	3	4	1	1	4	4	1	0	3	3	0	0	3	5	4	2	1
1027	5	3	0	3	3	5	5	3	5	5	5	5	0	5		4	5		5	5	5	5	5	3	3	5	5	5	5	5	0	5	0	5	0	5	5	5	5	0
1028	4	2	2	4	3	4	4	4	3	3	3	5	5	5	4	5	5	5	5	5	2	4	4	3	4	1	1	5	4	3	2	4	4	3	4	3	5	5	4	1
1029	4	3	2	3	3	4	4	4	4	4	2	3	3	5	5	5	5	5	4	3	3	3	4	4	4	2	2	3	4	4	2	3	4	3	4	4	4	4	3	3
1030	3	3	3	3	4	3	4	3	4	3	3	3	2	3	3	4	3	4	3	2	3	3	3	4	3	2	3	5	3	3	4	4	4	3	4	4	3	3	3	2
1031	1	1	0	1	3	5	3	3	4	2	2	4	3	4	0	3	1	1	4	4	5	4	3	4	3	2	2	4	3	0	1	1	2	3	2	2	4	3	3	0
1032	4	4	2	4	4	4	4	3	3	3	2	3	4	4	3	4	3	4	4	3	4	3	3	4	3	4	3	5	4	2	3	3	4	3	2	2	5	4	3	3
1033	3	2	3	3	3	4	3	3	3	4	4	4	3	4	3	4	3	3	3	3	3	3	3	3	3	2	2	3	3	3	3	4	3	3	3	4	5	3	4	0
1034	5	0	5	5	0	5	0	0	0	0	3	3	0	5	3	3	5	5	0	0	3	5	1	0	0	5	0	5	5	0	0	5	0	0	0	5	5	5	0	0
1035	3	1	2	4	4	4	2	2	2	2	2	1	2	4	4	5	4	4	4	3	4	4	4	4	4	3	0	5	3	3	4	3	4	4	4	4	5	5	5	4
1036	4	2	4	3	3	4	3	3	3	3	4	2	5	4	3	3	4	5	4	4	4	3	3	4	3	4	3	5	4	2	2	4	3	3	3	4	5	5	3	1
1037	1	1	2	2	2	3	3	4	2	3	4	3	2	5	2	5	5	4	4	4	4	3	2	3	5	4	0	3	1	0	0	1	1	3	2	1	2	3	2	1
1038	4	4	3	3	3	4	3	3	3	2	0	2	3	4	4	5	4	4	3	2	4	2	2	2	4	3	4	4	3	1	1	5	4	4	3	4	4	5	3	3
1039	5	5	5	3	4	5	5	5	5	1	5	5	5	5	4	5	5	5	5	2	5	5	5	5	5	3		5	5	0	0	4	5	4	4	2	5	5	2	0
1040	3	0	1	5	3	4	5	4	4	3	3	5	5	5	3	3	5	5	5	5	3	4	3	4	5	3	3	5	3	3	2	3	4	3	5	3	4	4	3	0
1041	4	3		3	4	4	2	3	3	3	3	4	4	3	3	3	3	3	4	4	3	4	3	3	4	4	3	4	3	1	1	1	3	3	1	3	5	5	5	3
1042	3	2	1	2	3	2	4	3	3	3	3	3	3	4	3	3	3	3	4	4	3	3	3	3	3	2	2	3	3	3	2	3	3	2	3	2	4	3	3	1
1043	2	1	1	4	3	1	1	4	5	4	3	1	4	5	4	5	4	5	4	5	5	5	4	5	5	1	4	2	2	1	1	2	4	3	3	2	3	1	0	0
1044	3	0	4	3	2	2	4	4	5	4	2	3	4	5	2	4	4	2	3	4	2	3	0	2	3	3	4	3	5	2	0	3	2	1	1	4	3	4	2	1
1045	3	0	0	3	3	5	4	3	0	0	0	0	0	4	3	5	3	4	0	0	5	0	0	0	0	0	0	5	5	0	0	3	4	0	0	5	5	3	0	0
1046	3	3	3	3	3	3	3	3	3	3	2	3	3	3	3	3	4	4	4	4	3	4	4	4	4	4	3	4	4	3	3	3	4	4	4	4	4	4	4	3
1047	4	4	3	4	4	4	4	3	3	2	2	3	3	5	3	4	3	3	4	2	3	3	4	4	5	1	4	5	3	2	3	3	4	3	4	2	4	4	3	3
1048	2	1	1	0	3	3	0	0	0	0	1	0	0	4	3	3	2	4	5	4	3	1	2	3	3	2	3	4	3	1	0	3	2	3	1	2	3	3	3	0
1049	4	4	4	4	3	4	3	4	4	3	3	4	5	5	4	5	4	4	4	4	5	4	4	4	5	3	1	4	5	3	2	2	4	3	4	3	4	4	4	2
1050	3	3	4	3	4	4	2	3	3	3	2	2	4	2	2	5	3	2	3	2	2	2	3	4	4	4	2	5	2	3	3	4	4	2	3	4	3	5	3	2
1051	3	3	3	2	4	4	4	4	4	4	3	3	3	5	4	4	3	4	4	4	3	4	3	4	4	3	3	4	4	4	2	3	4	5	5	3	4	4	3	2
1052	4	3	4	3	3	3	3	3	3	3	3	4	3	3	2	3	3	3	3	2	3	4	4	3	3	4	3	4	3	2	3	3	3	2	3	3	4	4	3	3
1053	5	2	0	5	4	5	2	0	4	4	0	3	5	5	5	5	5	5	5	5	5	5	5	5	5	3	3	5	5	5	4	5	5	5	5	5	5	5	5	5
1054	3	0	3	1	1	4	3	0	5	1	1	3	3	5	3	5	4	3	1	0	5	4	1	3	5	3	3	5	2	1	0	3	3	3	1	1	1	4	1	0
1055	2	0	1	3	3	1	0	3	4	2	0	0	1	5	1	5	4	4	3	1	2	2	1	3	3	1	0	5	1	0	0	1	3	1	1	3	5	5	2	0
1056	3	3	3	3	4	3	3	3	3	3	3	3	2	3	3	4	4	3	3	4	4	4	3	4	4	4	3	4	3	3	3	3	4	4	4	4	4	4	3	3
1057	3	2	1	3	3	4	4	3	4	3	3	3	4	5	3	4	2	3	4	4	4	4	4	3	3	2	1	4	3	1	3	3	4	2	3	4	4	2	2	2
1058	1	2	2	1	2	1	2	2	2	2	2	1	2	1	2	1	2	3	2	1	2	3	3	1	1	3	2	1	2			2	1	1	2	3	2	2	3	3
1059	5	4	3	0	4	5	3	0	3	4	1	5	1	4	4	0	4	3	5	4	3	5	0		3	5	5	5	3	0	0	5
1060	4	3	3	3	4	4	4	4	4	3	3	3	3	4	4	4	3	4	3	4	4	3	4	4	4	4	3	4	3	3	3	3	3	3	3	3	4	3	3	3
1061	5	3	4	4	4	5	2	1	2	2	2	1	1	3	2	3	3	3	2	0	2	2	2	2	3	2	1	5	5	1	1	1	2	1	0	0	0	3	2	0
1062																	3																						5
1063	1	1	2	1	1	1	2	1	3	1	2	1	1	1	1	1	2	2	2	1	2	2	1	1	2	3	1	3	2	1	2	1	2	3	3	3	3	3	3	2
1064	3	3	3	2	5	3	3	3	3	3	0	4	2	3	3	3	5	3	3	3	3	3	3	3	3	3	3	3	5	3	0	0	3	0	0	0	5	5	3	0
1065	3	3	2	4	4	4	4	3	3	4	3	3	4	5	3	4	4	4	3	3	4	3	4	4	4	3	2	4	2	3	2	3	3	4	3	4	4	4	3	2
1066	2	1	1	2	3	3	1	2	4	3	1	2	1	3	2	5	4	4	2	3	3	3	1	3	3	1	1	4	2	1	0	4	2	3	2	3	3	3	1	0
1067	5	3	5	5	5	4	4	5	4	4	4	5	4	4	3	3	4	4	4	4	4	4	4	4	4	4	3	5	4	4	5	4	4	4	3	4	4	4	3	3
1068	4	1	3		1	5	3	1	3	2	4	3	4	0	3	5	5	3	4	4	3	5	0	3	2	5	4	5	4	0	4	4	3	4	4	4	5	5	4	4
1069	4	4	3	3	3	4	3	3	3	2	4	4	3	3	3	3	3	4	4	3	3	3	3	3	4	3	2	4	3	2	3	3	3	3	3	3	4	4	3	3
1070	3	2	1	3	3	4	2	3	4	3	2	3	4	5	4	4	4	3	4	3	4	3	2	3	3	2	1	4	4	1	1	3	4	2	1	1	4	4	1	1
1071	3	3	3	3	3	3	3	3	3	3	3	3	3	3	3	3	3	3	3	3	3	3	3	3	3	3	3	3	3	3	3	3	4	3	3	3	5	5	4	3
1072	4	3	1	5	4	3	4	4	4	4	3	5	4	5	4	5	5	5	4	5	5	4	4	4	4	4	2	5	4	2	2	5	4	3	4	4	5	5	5	3
1073	1	2	3	1	1	1	3	3	3		3	1	3	5	5	2	5	5	5	4	5	4	5	4	5	5	4	5	5	4	3	5
1074	2	2	3	4	3	3	3	1	1	3	1	4	4	5	4	5	5	5	4	4	4	5	4	4	5	4	4	5	5	3	4	5	5	4	4	3	5	5	5	4
1075	2	2	3	2	3	4	4	3	3	2	1	2	2	4	3	5	5	5	4	4	4	3	3	3	2	2	3	4	2	0	0	5
1076	3	3	3	3	4	3	2	3	2	3	3	3	3	4	2	2	2	3	2	2	2	2	3	3	3	2	1	4	4	3	2	3	3	1	1	0	5	4	0	0
1077	4	2	3	3	3	4	3	4	3	3	2	4	2	5	5	5	5	5	4	5	4	4	3	3	4	5	4	5	5	4	2	5	5	2	4	4	5	5	5	3
1078	2	2	2	2	4	1		2	2	1	2	4	1	4	3	4	2	2	3	5	3	2	3	1	2	2	1	2	4	1	1	3	3	1	1	1	5	5	2	2
1079	5	3	5	3	4	5	3		5		1	3	1	3	1	3	3	5	5	5	5	3	3	1	3	4	0	5		5	0	5	1	5		5	5	5	3	0
1080	5	5	3	4	4	4	2	1	3	2	0	2	0	5	3	5	5	5	2	2	4	4	2	2	3	4	5	5	3	2	3	4	4	4	4	4	5	5	5	2
1081	2	1	3	4	4	4	2	2	3	4	1	3	4	5	3	3	4	4	4	3	4	4	3	4	4	3	2	4	4	1	1	4	3	4			5	5	2	1
1082	3	2	4	3	2	2	3	3	3	3	3	4	4	5	2	4	4	4	4	4	2	3	3	3	3	3	2	5	4	1	3	3	3	3	2	2	4	3	4	3
1083	4	0	1	1	3	4	3	1	3	4	1	3	4	4	3	4	3	3	4	4	0	2	3	3	3	2	1	3	5	1	1	5	3	3	3	4	5	4	3	1
1084	4	4	3	4	4	4	3	3	3	4	4	5	4	3	4	4	4	4	4	3	3	4	4	4	4	4	3	4	3	3	3	4	4	4	4	4	3	4	4	4
1085	3	0	3	3	3	3	3	3	3	3	3	3	3	5	3	3	3	3	3	3	3	3	3	3	3	3	3	5	3	3	3	3	3	3	3	3	3	3	3	0
1086	2	1	1	2	2	3	2	3	3	3	3	3	3	3	3	3	3	3	3	4	2	2	3	4	4	2	2	4	3	3	2	4	4	4	3	4	4	4	3	2
1087	4	3	1	4	4	4	4	5	4	4	4	3	5	5	0	4	3	4	4	4	4	4	4	5	5	4	1	5	4	4	3	4	5	2	4	3	4	5	4	4
1088	4	2	3	4	5	2	5	5	5	5	3	5	5	5	3	4	5	5	5	3	3	4	3	5	3	4	3	5	4	4	2	5	5	3	5	3	5	5	4	2
1089	3	3	3	3	3	3	4	3	3	3	4	4	4	4	4	4	4	4	4	5	4	4	4	4	4	3	3	5	4	3	3	3	3	4	4	3	5	4	4	3
1090	3	2	4	2	2	4	2	2	2	2	1	3	3	4	3	4	4	4	3	2	3	3	3	2	4	4	3	4	2	3	3	4	4	3	4	2	3	3	3	2
1091	3	2	3	3	3	3	3	3	3	2	2	3	2	3	2	2	4	4	4	4	4	3	3	4	4	3	3	5	3	2	0	3	4	2	2	3	5	4	4	1
1092	4	4	1	3	4	3	5	3	4	3	3	3	4	4	3	4	5	3	4	4	4	4	4	4	4	4	2	4	4	3	3	4	4	4	4	3	4	4	4	4
1093	5	3	1	3	3	4	1	2	4	4	0	0	2	5	3	5	3	3	4	4	5	4	3	3	5	4	0	5	5	2	0	4	5	3	1	1	5	5	5	0
1094	5	5	5	5	5	5	4	4	4	5	4	4	5	5	4	5	5	5	5	5	5	5	5	5	5	5	5	5	5	5	5	5	5	5	5	5	5	5	5	5
1095	4	3	2	5	4	5	3	2	4	3	1	5	2	2		1	3	4	4	2	3	4	5	4	2	5	1		1	3	5	2	4	4	4	3	5	4	4	5
1096	4	3	3	3	5	4	5	5	5	4	0	3	4	5	3	5	2	3	2	3	0	5	3	5	2	5	4	5	4	5	2	5	5	5	3	4	2	5	4	0
1097	5	3	5	5	3	3	3	2	3	4	3	3	2	5	3	3	5	5	3	4	5	5	3	4	3	4	3	5	5	2	2	4	4	4	4	4	5	5	5	2
1098	4	2	2	4	3	4	4	3	3	3	4	4	4	4	3	4	3	4	4	4	3	3	4	3	4	3	2	4	4	2	2	4	4	2	2	3	3	4	3	2
1099	4	3	3	3	5	5	3	3	5	3	3	3	3	4	5	5	5	4	3	3	3	3	4	4	3	3	2	5	4	3	3	5	4	4	4	3	5	5	3	3
1100	3	1	5	2	4	2	3	2	4	5	4	5	5	4	4	4	5	2	5	4	3	4	5	4	5	5	1	3	5	4	4	5	4	3	4	4	3	3	1	1
1101	5	4	4	4	4	5	5	3	5	4	2	2	3	4	3	5	4	4	4	3	4	4	4	4	4	5	2	5	4	4	4	5	5	5	4	4	5	5	5	4
1102	3	3	1	2	3	2	3	3	2	1	4	4	3	3	3	3	3	4	4	4	2	3	3	3	3	4	2	4	3	3	3	2	4	3	4	3	4	4	3	3
1103	4	3	0	4	3	5	0	1	3	0	0	4	0	5	4	5	5	5	0	0	5	0	0	1	3	3	0	5	0	0	0	3	1	5	0	1	5	5	3	0
1104	4	2	4	3	3	4	4	3	5	3	2	2	4	3	1	1	1	3	4	4	3	1	2	3	2	2	4	4	4	3	0	4	3	4	2	0	2	1	2	0
1105	3	3	1	3	4	5	3	2	5	3	1	4	3	5	3	3	3	3	4	2	4	2	4	4	5	3	1	5	4	1	3	4	4	2	3	4	4	5	3	3
1106	4	3	3	3	4	3	3	3	3	4	3	3	3	3	4	3	3	4	3	4	3	4	3	3	3	2	2	4	4	3	2	4	3	4	3	4	4	4	3	3
1107	3	4	4	3	4	4	3	4	2	4	4	3	3	3	4	3	3	3	4	4	3	4	4	3	4	3	3	2	2	3	4	2	3	2	2	3	3	3	3	4
1108	4	2	2	4	2	4	2	1	3	4	2	2	3	4	4	3	3	2	2	3	3	3	2	2	5	4	1	5	4	2	2	4	3	2	3	4	5	4	1	2
1109	4	3	4	5	4	3	2	5	5	1	1	3	3	5	2	4	2	1	2	2	1	1	3	4	2	2	1	4	0	1	1	1	3	5	2	0	2	4	4	3
1110	4	1	4	3	2	2	4	4	3	2	2	0	0	3	3	2	3	1	2	2	3	1	1	1	2	2	1	3	1	0	0	1	2	0	0	1	2	3	2	0
1111	3	1	3	2	2	3	2	4	3	2	2	3	2	4	3	3	5	4	2	0	4	1	2	2	2	2	3	3	2	0	0	3	3	0	0	0	3	3	2	0
1112	4	3	1	2	2	2	2	2	4	3	1	3	2	4		4	4	3	2	3	2	4	3	2	2	2	3	5	3	2	2	2	3	2	1	1	5	4	4	1
1113	3	0	2	3	3	5	4	2	2	2	0	0	2	5	3	5	5	5	3	0	3	3	4	2	5	5	1	5	1	3	2	4	2	2	0	2	5	5	4	2
1114	4	3	3	3	3	4	3	3	3	3	3	4	3	4	3	4	4	4	3	4	4	4	4	5	5	4	3	4	4	3	2	3	4	3	4	2	5	3	3	2
1115	4	2	1	3	3	3	3	3	3	3	2	2	3	3	4	3	4	4	4	4	4	4	3	3	3	2	2	2	3	2	2	3	3	3	4	2	3	3	2	2
1116	3	3	3	3	4	4	4	4	5	5	3	2	2	3	2	3	3	2	3	1	1	2	1	3	3	2	3	4	1	2	3	3	2	1	4	1	2	2	4	4
1117	3	2	4	3	2	5	0	5	3	0	0	0	0	5	3	5	3	3	3	0	0	0	3	5	5	3	0	1	0	0	0	3	0	4	0	0	0	5	5	0
1118	3	3	3	3	2	3	2	2	2	3	2	2	2	2	3	2	3	2	3	2	2	3	3	3	3	3	3	3	3	3	3	3	3	3	3	3	3	2	2	2
1119	5	1	3	5	4	5	3	2	4	4	1	3	4	5	5	5	5	5	5	3	5	4	4	5	5	5	3	4	4	3	3	5	4	4	4	2	5	3	5	3
1120	4	2	3	4	4	4	3	4	3	3	3	4	3	3	3	3	4	4	3	3	3	3	3	3	4	4	2	5	3	3	2	3	3	4	3	4	4	5	2	0
1121	3	2	2	3	3	4	2	3	1	2	2	3	2	3	2	2	3	4	3	2	4	2	3	3	3	1	1	4	4	2	1	4	3	2	2	3	4	4	3	1
1122	4	3	2	3	3	3	3	3	3	4	4	3	4	4	4	3	3	4	4	4	3	3	4	3	4	3	2	4	3	3	3	3	3	3	4	2	4	3	3	3
1123	3	1	3	3	4	3	3	2	3	3	4	3	3	3	3	4	3	3	3	4	2	3	3	3	3	2	3	3	4	3	3	2	2	3	3	2	3	3	2	2
1124	1	0	2	2	3	0	0	0	1	2	0	0	0	3	0	0	2	3	3	0	0	0	0	0	0	0	2	3	1	0	0	1	2	0	0	3	3	1	0	0
1125	2	0	3	2	2	5	4	4	4	1	0	5	2	5	3	5	3	5	3	4	4	3	0	3	4	0	0	5	5	1	0	1	4	5	3	5	4	4	1	0
1126	4	3	4	4	4	4	4	3	4	4	3	4	3	4	3	3	4	3	3	3	3	4	4	2	2	3	2	4	4	3	2	2	3	4	3	2	5	5	3	2
1127	3	3	1	5	5	3	4	5	5	2	2	2	3	5	4	3	4	3	4	3	4	3	3	3	5	3	2	5	4	4	3	5	4	4	3	5	4	5	4	4
1128	2	1	1	3	3	3	4	4	4	4	4	4	1	5	1	2	3	3	3	3	4	4	1	1	1	4	4	4	4	3	1	4	3	3	2	3	5	5	4	1
1129	3	2	2	3	4	4	3	2	4	3	3	3	2	4	3	4	3	3	2	2	4	3	3	4	4	3	2	4	3	2	3	4	3	4	4	4	5	5	5	3
1130	3	3	3	3	3	2	3	2	3	2	2	3	3	3	3	2	3	3	2	2	3	3	2	3	3	2	3	3	3	2	2	3	3	3	3	2	2	3	2	2
1131	3	2	1	2	2	2	2	1	3	3	3	2	2	4	2	2	1	3	3	3	3	3	2	3	3	4	3	4	3	2	3	3	3	4	2	3	4	4	2	3
1132	2	2	5	2	4	3	3	3	5	5	3	3	5	4	2	5	4	2	3	4	4	3	2	4	4	1	1	5	3	3	1	4	4	2	4	1	4	4	3	1
1133	3	0	3	3	0	3	5	5	4	0	0	5	5	5	4	5	5	5	4	4	4	5	5	5	4	5	0	5	5	4	3	5	5	1	3	3	5	5	4	3
1134	4	3	1	3	3	2	3	3	3	3	2	3	3	5	5	5	5	3	3	3	3	5	5	3	3	3	3	5	2	3	3	3	3	2	2	3	3	3	1	2
1135	2	2	4	3	2	2	1	1	1	2	1	3	3	4	1	1	4	3	3	3	3	2	1	1	2	1	1	4	3	1	1	3	1	1	1	1	3	3	3	1
1136	4	3	2	4	3	3	3	3	2	2	4	4	4	4	3	3	4	4	4	3	4	3	3	3	4	3	3	5	2	1	2	3	3	4	4	4	4	4	3	3
1137	3	3	3	4	5	5	5	4	5	3	0	0	5	5	3	5	3	3	1	1	2	2	3	4	2	3	4	4	0	0	0	5	3	0	0	0	5	5	4	0
1138	3	2	2	3	3	3	3	4	3	3	2	3	4	4	4	3	3	4	4	3	4	3	3	4	4	3	2	5	4	3	2	3	4	3	4	3	4	4	3	3
1139	3	3	3	3	3	4	4	3	4	3	3	4	4	5	3	4	4	4	4	3	4	3	2	3	4	3	3	4	4	1	1	3	3	4	3	4	5	4	4	2
1140	4	4	3	3	3	4	3	3	4	3	1	3	4	3	4	4	3	3	4	3	3	3	4	3	3	4	2	3	3	1	3	3	3	4	4	4	4	4	4	3
1141	1	1	1	1	1	1	1	3	3	5	3	3	3	5	5	1	5	3	5	3	5	3	3	3	5	3	1	5	3	1	1	3	1	1	1	3	3	5	1	1
1142	5	4	3	4	5	5	0	2	3	3	0	2	2	4	5	4	4	5	3	3	5	5	3	3	1	5	3	5	3	5	0	4	5	5	5	5	5	5	5	3
1143	3	2	0	2	2	3	3	2	2	5	2	2	2	5	3	5	5	5	5	5	5	3	3	3	3	2	2	5	0	0	0	5	5	3	0	0	5	4	4	2
1144	2	3	5	4	3	3	5	5	5	4	4	5	3	2	3	3	3	3	3	3	3	3	2	3	4	3	4	4	4	4	3	3	2	3	3	4	1	4	3	3
1145	4	0	1	4	4	4	3	1	4	4	1	2	3	3	4	4	4	4	5	3	3	3	4	3	4	3	1	5	3	3	4	1	3	1	3	3	4	5	3	3
1146	4	1	3	3	4	3	3	2	4	3	3	3	3	5	5	3	5	5	4	5	4	4	3	3	4	3	2	5	4	1	2	4	4	4	1	3	5	4	4	1
1147	2	3	2	3	4	4	2	4	3	3	2	1	3	4	4	4	3	3	4	4	4	3	2	2	5	4	3	5	4	1	1	3	3	3	2	2	5	4	1	0
1148	3	3	2	3	3	3	3	2	3	4	3	4	3	4	3	5	4	4	4	4	4	4	3	4	4	3	3	4	4	3	3	4	3	3	1	1	5	5	3	2
1149	3	2	5	3	5	4	2	3	2	2	1	2	4	4	3	4	4	2	4	2	2	3	3	4	3	5	1	3	2	2	2	3	3	1	2	1	2	5	3	2
1150	4	2	2	3	3	2	5	4	5	5	3	4	4	4	4	3	4	5	4	5	3	3	5	5	5	3	1	5	5	3	4	3	3	5	5	3	5	5	3	4
1151	3	3	0	3	4	4	4	4	4	4	4	4	4	4	4	4	4	4	4	4	4	4	3	4	4	5	3	5	4	4	3	4	3	4	3	3	5	4	5	1
1152	3	3	2	3	3	4	3	3	3	3	3	4	3	4	3	2	3	3	4	3	4	3	4	3	4	3	2	4	3	2	2	3	4	3	3	4	4	3	3	2
1153	4	5	3	3	3	4	3	3	3	3	3	3	3	5	5	5	5	4	5	4	4		3	4	5	4	3	5	4	3	3	3	3	4	3	4	5	5	4	3
1154	3	2	4	3	4	4	4	4	3	1	3	1	1	3	3	3	4	3	3	1	1	3	2	2	2	2	2	2	3	0	0	2	3	2	3	2	5	3	0	0
1155	4	2	3	2	4	4	5	3	3	2	3	3	2	2	3	2	3	3	2	3	2	3	1	2	3	2	2	3	2	3	2	3	2	2	3	3	2	3	2	1
1156	3	2	3	2	2	2	3	2	3	3	3	2	2	4	3	4	4	3	3	3	3	3	3	3	3	3	3	3	3	2	3	3	3	2	3	2	3	3	2	2
1157	3	2	1	3	3	3	1	3	4	3	3	3	3	4	2	3	3	3	3	3	3	3	2	3	4	2	1	4	3	2	2	3	3	5	3	4	5	4	3	2
1158	3	1	2	3	4	4	3	4	3	2	3	3	3	3	3	1	3	3	3	3	2	3	3	2	4	3	1	4	3	2	1	3	3	2	3	2	4	4	2	0
1159	4	2	3	3	4	4	4	3	2	2	1	3	3	3	4	4	3	5	4	4	3	3	4	4	5	5	3	5	4	4	3	4	5	3	3	3	5	5	3	2
1160	4	3	3	3	3	4	2	2	4	3	2	3	2	4	3	4	4	4	4	3	3	3	3	3	3	2	2	4	4	2	2	3	4	3	3	3	5	4	4	3
1161	3	2	3	4	4	4	3	1	1	3	3	4	3	3	2	1	3	3	3	3	4	4	4	3	3	4	1	4	4	3	2	3	3	3	2	3	4	4	4	2
1162	3	3	2	3	3	4	2	2	2	2	3	3	3	4	3	2	2	2	3	2	2	2	2	2	2	3	2	4	4	4	3	4	4	1	1	1	3	4	3	3
1163	3	3	3	4	4	3	5	4	5	3	3	4	4	5	5	3	5	5	4	4	4	5	4	4	4	4	3	5	4	4	4	4	4	4	4	4	5	5	5	3
1164	3	3	3	3	4	4	3	3	3	3	3	2	3	3	3	3	2	3	3	3	2	2	3	3	3	3	3	4	3	2	2	2	3	3	4	3	3	3	2	2
1165	4	4	1	3	5	4	4	2	5	4	4	4	4	4	4	3	5	4	5	4	4	4	4	4	4	4	4	5	5	3	4	4	4	5	5	5	3	4	5	4
1166	4	3	4	3	4	4	3	5	3	3	3	4	2	4	3	3	3	3	1	2	2	2	3	3	3	4	2	4	4	3	3	4	4	2	2	2	4	4	3	2
1167	3	3	4	4	4	3	4	5	5	4	3	3	3	4	3	3	4	4	4	4	4	4	3	3	3	2	3	3	3	3	3	3	3	4	4	4	4	3	3	2
1168	3	3	3	3	5	3	3	3	5	3	3	3	3	3	3	5	5	5	5	5	5	5	3	3	3	3	0	5	3	3	0	3	3	5	3	5	5	5	3	3
1169	3	2	2	3	3	4	3	3	3	4	2	3	4	4	3	3	3	3	4	3	4	3	3	4	4	3	3	4	4	3	2	3	4	4	3	4	4	4	2	2
1170	5	4	3	5	5	5	5	3	3	4	3	5	5	5	3	5	5			4	5	5	5	4	2	5	3	5	3	2	2	2	3	5	3	3	5	5	5	4
1171	3	4	2	3	2	3	2	2	1	2	4	4	4	4	3	5	4	3	3	4	3	4	3	4	5	2	3	3	4	2	2	2	3	1	3	2	4	2	2	1
1172	1	2	4	2	5	2	5	5	5	5	4	5	4	5	5	2	4	4	5	5	5	4	5	4	5	5	5	5	4	2	4	5	2	4	5	5	5	5	4	4
1173	3	2	3	3	3	3	3	2	3	3	2	2	4	4	3	4	3	3	3	3	2	4	3	3	4	2	2	4	4	2	2	3	3	3	3	2	5	5	4	2
1174	4	3	3	3	4	4	1	4	4	3	2	3	4	5	4	4	3	3	3	2	3	2	4	3	2	4	4	5	2	3	4	4	3	3	4	1	4	5	4	4
1175	4	4	3	3	4	4	4	4	4	5	4	2	4	4	3	4	4	4	3	4	3	4	4	4	4	4	3	5	2	2	5	5	4	3	3	2	5	4	3	4
1176	4	3	3	3	4	5	5	3	3	3	3	3	4	5	3	5	5	4	5	5	3	4	3	5	5	5	3	5	4	3	3	4	3	3	3	2	3	5	5	4
1177	3	3	3	3	4	4	3	3	5	3	1	2	3	3	3	3	3	4	4	4	3	4	3	4	4	4	3	4	4	3	3	4	5	5	4	4	4	4	4	2
1178	4	4	5	4	5	5	4	4	3	2	5	5	3	4	5	4	5	4	5	2	4	1	3	4	5	3	2	4	5	4	4	4	4	3	3	2	4	3	4	4
1179	4	1	2	4	3	4	4	3	2	4	2	3	4	5	4	4	4	5	5	5	3	3	3	3	4	3	4	5	4	3	2	3	3	3	2	2	5	5	4	2
1180	3	3	3	3	4	4	4	3	3	4	5	5	4	4	4	5	5	4	3	2	4	3	3	3	3	4	3	5	4	2	2	4	2	2	3	3	4	4	3	2
1181	2	0	0	0	1	2	3	3	3	2	1	2	0	5	0	0	5	5	2	3	3	3	0	0	2	3	0	5	5	2	0	3	2	3	3	2	5	5	5	3
1182	2	1	5	3	5	3	5	5	5	2	4	5	3	3	2	4	3	4	3	3	4	4	3	2	2	2	2	5	3	0	0	2	2	1	1	2	4	5	3	0
1183	3	3	3	3	3	3	3	4	4	4	4	3	4	4	4	4	4	4	4	4	4	4	4	4	3	4	3	4	4	4	4	4	3	4	4	4	4	4	4	4
1184	4	1	1	3	3	3	3	1	3	3	2	3	3	4	3	4	4	4	4	4	4	4	3	4	4	4	3	4	4	3	2	2	4	3	3	3	4	4	3	2
1185	5	3	3	5	3	3	5	5	5	5	5	5	5	5	5	5	5	4	4	4	3	4	5	3	4	3	2	5	5	5	3	4	5	5	4	4	5	4	3	5
1186	3	2	3	3	2	3	4	3	3	3	2	3	4	4	3	4	3	3	4	4	3	3	3	3	3	2	4	4	3	3	3	3	4	4	3	3	4	4	2	2
1187	3	2	2	4	4	3	2	2	3	3	1	3	3	3	3	3	4	3	3	3	3	3	3	4	3	3	2	4	3	2	2	3	3	3	3	3	5	5	4	3
1188	4	3	2	3	3	4	4	4	4	3	4	4	2	4	3	4	3	3	3	2	3	3	2	3	3	4	3	4	3	2	2	3	3	3	3	2	5	4	4	3
1189	4	2	4	3	3	4	3	1	4	3	1	4	1	3	3	3	4	4	4	3	4	3	3	3	3	3	3	4	4	3	3	4	3	3	3	3	5	5	5	3
1190	3	0	3	2	3	4	2	2	3	3	2	3	3	4	3	4	4	4	4	4	3	4	3	3	4	3	2	5	5	0	0	0	4	3	4	4	5	5	5	0
1191	5	1	3	3	3	3	4	3	3	3	2	3	3	5	3	3	3	3	4	4		5	3	3	2	3	3	5	4	3	2	2	4	3	3	5	5	5	3	3
1192	3	2	2	2	2	3	3	3	4	3	2	2	2	4	2	3	2	3	3	3	3	2	2	3	2	2	1	3	2	1	2	3	3	3	3	2	4	3	2	1
1193	3	3	0	4	4	3	3	3	4	3	0	1	4	5	3	5	5	5	5	5	5	5	5	5	5	5	2	5	4	3	2	4	5	4	4	4	5	5	5	3
1194	3	2	3	3	3	3	3	2	3	3	2	2	3	4	3	4	4	3	3	3	3	2	3	3	3	2	2	3	3	2	2	3	3	2	2	2	3	2	2	2
1195	5	5	0	5	5	4	4	3	3	5			5	5	5	4	4	3	5	5	5	5	5	4	5	5	0	5	3	4	5	5	5	5	5	5	5	5	5	4
1196	3	2	1	1	2	3	2	2	2	3	2	2	3	4	3	3	3	3	3	3	3	3	2	3	3	2	3	3	3	3	2	3	3	3	2	1	5	3	2	1
1197	3	3	3	3	4	4	4	2	3	3	2	3	3	5	4	5	5	4	4	3	2	3	3	4	3	4	2	5	5	3	2	3	4	3	3	4	4	5	3	2
1198	5	3	0	3	3	5	3	3	3	3	0	3	3	5	5	3	3	4	4	3	3	3	4	3	3	3	1	5	3	3	1	4	4	4	4	4	5	5	2	1
1199	3	0	1	3	3	4	3	4	4	3	0	4	3	4	4	4	5	5	4	3	3	4	2	4	5	1	1	4	3	3	1	3	4	3	4	4	5	2	3	0
1200	3	2	2	3	3	4	4	4	2	3	3	4	4	4	5	5	5	5	4	4	4	4	4	4	4	4	3	4	4	4	3	4	5	5	4	4	5	5	4	0
1201	3	3	5	3	5	4	2	5	4	1	4	4	3	3	3	5	4	2	3	5	4	1	2	1	4	3	3	4	4	0	0	4	3	4	3	4	2	4	2	0
1202	5	5	1	4	2	5	4	1	1	0	1	0	1	5	3	5	4	5	3	3	2	1	3	1	2	3	0	5	0	4	3	4	4	1	3	1	5	5	3	3
1203	4	3	3	3	3	3	3	4	4	4	2	2	3	4	3	3	4	4	4	4	4	3	3	4	3	3	3	4	4	3	3	3	4	4	4	4	4	4	4	3
1204	3	3	1	4	4	3	4	4	5	4	3	4	4	4	5	4	4	5	5	4	4	4	5	5	5	3	2	5	4	4	3	3	4	4	4	3	4	3	3	3
1205	4	2	0	3	0	3	4	4	4	1	4	4	3	5	4	5	3	3	3	5	5	4	3	4	2	2	3	5	3	0	0	0	0	2	0	0	3	5	0	0
1206	3	3	0	3	4	4	5	4	4	4	4	5	5	5	4	4	5	4	4	4	1	3	3	4	4	3	1	5	4	4	3	4	5	5	4	5	4	4	1	3
1207	4	4	2	3	3	3	4	4	3	4	3	3	3	3	3	3	3	3	3	3	3	3	4	4	4	4	3	4	3	3	2	3	3	2	2	3	4	4	3	2
1208	4	3	4	4	4	4	4	4	4	3	2	3	2	4	4	4	4	4	2	2	4	3	3	3	3	3	4	4	3	3	2	4	3	4	4	3	5	5	4	2
1209	4	3	3	3	3	5	3	2	3	3	5	5	3	5		3	4		4	2	2	3	4		4	3	3	4	4	3	3	3	3			4	5	3
1210	3	2	1	2	3	3	3	2	0	0	0	1	2	1	2	0	3	3	3	3	1	2	1	1	2	2	1	4	1	0	2	2	3	2	3	3	3	2	1	0
1211	3	2	3	1	3	4	3	3	4	3	2	4	2	5	2	3	3	3	3	4	2	3	2	3	5	3		4	4	1	2	3	2	3	3	1	4	4	5	2
1212	4	1	4	3	3	4	5	4	1	1	1	1	3	4	3	5	1	4	3	3	3	3	3	2	2	3	1	5	4	2	1	5	5	0	4	1	5	4	1	1
1213	3	3	2	3	3	3	2	2	2	2	2	2	2	3	3	3	3	3	3	3	3	3	3	3	4	4	3	3	3	3	3	3	3	3	3	3	3	3	3	3
1214	5	4	1	3	3	3	3	3	3	5	5	5	3	5	4	5	5	3	3	3	3	3	3	3	5	4	3	5	3	3	4	3	3	3	2	3	5	5	5	3
1215	4	4	1	4	4	5	3		2	1	0	4	1	5	5	5	5	5	3	4	4	4	4	4	4	3	3	5	5	3	1	2	5	3	4	2	5	5	3	1
1216	3	3	1	3	3	4	0	1	1	3	3	3	3	5	4	3	5	5	3	3	3	4	0	3	3	3	2	5	3	2	0	4	4	3	0	3	5	5	3	0
1217	4	3	2	3	3	3	2	2	3	4	3	2	3	4	3	4	4	3	3	3	3	3	3	2	2	4	3	4	4	4	2	3	3	3	4	3	4	4	3	3
1218	2	2	1	2	2	1	2	4	4	2	4	2	3	5	2	4	1	1	3	2	3	2	3	3	3	1	3	4	1	2	2	2	3	3	0	2	3	3	2	1
1219	4	3	4	4	4	4	3	4	3	4	3	3	4	4	3	3	4	3	3	4	5	4	3	3	4	2	3	5	3	3	3	4	3	5	3	4	4	4	4	3
1220	2	4	3	3	4	4	3	3	4	3	1	3	2	4	4	4	4	3	3	3	4	4	2	3	3	1	3	3	3	1	1	3	3	2	3	1	3	3	1	1
1221	3	3	3	3	3	3	3	3	3	3	3	3	3	3	4	3	3	4	4	4	4	3	3	4	4	3	1	4	3	3	3	3	3	3	4	4	4	4	4	3
1222	3	1	1	4	4	3	4	4	5	4	4	4	4	5	5	5	5	5	4	4	3	5	4	4	5	4	2	5	4	4	3	4	4	5	5	4	4	4	3	2
1223	5	5	5	5	5	5	5	5	5	5	5	5	5	2	2	5	5	5	1	3	1	0	3	1	3	5	0	5	0	5	0	3	5	3	1	3	5	5	3	2
1224	4	3	3	3	3	3	3	2	2	2	2	3	3	4	3	4	4	4	4	3	3	3	3	3	4	3	2	4	3	3	2	3	3	2	2	2	4	4	3	3
1225	3	3	3	3	3	3	5	4	4	4	3	3	1	4	1	3	1	1	3	1	3	3	3	4	4	3	3	5	3	3	3	3	4	3	3	0	5	4	4	2
1226	3	0	0	3	3	4	4	3	4	3	4	2	5	5	3	5	5	5	5	5	4	4	4	4	4	3	3	2	4	3	2	3	5	5	5	2	1	1	0	0
1227	4	4	4	4	4	4	3	4	1	2	2	3	3	5	3	3	3	4	3	2	4	2	2	3	4	3	3	4	4	2	2	4	4	2	2	2	4	4	3	3
1228
1229	3	2	2	3	3	3	4	3	3	3	2	4	1	4	4	3	4	4	3	3	3	4	3	3	4	3	3	4	4	1	1	3	2	0	1	4	3	3	1	0
1230	5	5	0	3	5	4	5	5	5	5	3	3	4	5	3	5	2	3	5	5	5	5	5	3	1	5	4	5	2	5	4	5	5	5	5	4	3	5	2	3
1231	4	0	5	3	1	5	0	0	0	1	0	5	3	5			5	5	3	3	5	5	3		3	3	1	5	5		1	5	3			5	5	5	5	1
1232	5	3	3	5	5	4	4	3	3	4	3	3	5
1233	5	3	3	5	5	5	5	0	5	1	3	5	0	5	0	5	5	5	0	0	0	5	4	5	5	0	1	5	5	2	0	5	4	2	5	4	4	2	0	0
1234	4	3	4	4	4	4	3	2	3	3	2	3	3	3	3	4	4	4	3	4	3	3	4	3	3	4	3	4	4	3	3	4	4	3	4	4	4	4	3	3
1235	4	3	3	4	4	4	4	2	3	3	0	4	3	4	3	4	4	4	4	4	4	4	4	3	4	3	1	4	3	3	3	4	3	3	4	3	5	4	4	5
1236	3	3	3	3	2	3	3	3	4	3	3	3	3	3	3	3	3	4	4	3	3	3	3	4	4	4	4	4	4	3	2	2	4	2	3	3	4	4	3	2
1237	3	3	3	3	3	4	3	4	3	3	2	3	2	5	3	5	2	4	3	4	3	3	3	3	3	3	3	4	3	3	3	3	3	0	0	3	3	3	3	0
1238	4	4	3	4	4	4	2	3	3	4	4	4	3	5	5	5	5	5	3	4	4	4	4	5	5	4	4	5	4	4	4	4	5	4	5	5	5	5	5	4
1239	3	3	0	3	2	3	4	3	3	3	4	3	3	5	3	5	3	3	3	3	0	3	2	4	3	3	3	3	0	0	3	3	2	0	3	0	3	3	3	2
1240	3	2	1	3	2	2	2	2	2	2	2	3	3	4	3	4	4	3	3	3	3	4	3	3	3	3	2	4	3	2	1	4	3	3	2	4	4	4	4	1
1241	3	4	3	3	3	4	3	3	2	3	1	2	3	4	3	4	4	4	4	2	3	2	3	2	3	3	2	5	3	3	3	3	4	3	2	2	5	5	3	2
1242	3	1	1	3	4	4	2	2	4	3	1	4	4	4	2	3	3	4	4	2	2	3	2	3	4	0	2	3	3	1	0	4	2	4	2	2	4	2	1	0
1243	3	3	3	3	3	3	3	2	1	2	1	1	2	4	2	3	3	4	4	2	3	2	1	2	3	3	2	4	3	1	1	3	3	2	1	1	5	5	4	3
1244	4	3	4	4	4	4	3	3	3	3	2	4	3	4	4	4	5	4	4	3	3	4	4	4	4	4	3	5	4	3	4	4	4	3	4	4	3	4	3	3
1245	4	2	0	4	4	4	3	0	3	0	2	3	3	3	0	3	4	4	3	3	3	4	2	3	3	3	3	4	3	2	0	0	3	3	0	3	4	4	4	0
1246	3	3	4	3	3	4	5	5	3	0	3	3	2	0	4	3	3	3	2	3	3	4	4	5	5	3	3	5	3	4	3	3	5	4	5	3	3	3	2	3
1247	5	5	4	5	5	5	4	5	3	3	4	2	3	4	4	4	5	5	4	4	3	4	4	3	4	4	2	5	4	4	3	4	4	5	5	5	5	5	4	4
1248	3	4	3	3	3	2	3	3	4	4	3	4	3	4	4	4	4	4	5	4	1	4	4	4	5	4	3	4	4	4	4	4	4	4	5	3	4	5	4	5
1249	2	1	2	2	2	2	2	3	3	3	3	3	3	3	3	3	3	3	3	3	3	3	3	3	3	3	3	3	3	3	3	3	3	3	3	3	3	3	3	3
1250	3	3	0	3	3	3	3	3	3	2	3	3	3	3	3	3	3	3	3	3	3	3	3	3	4	3	3	4	3	1	3	3	3	2	1	1	3	3	3	3
1251	3	2	2	3	3	3	3	3	3	2	2	2	3	4	3	4	4	3	3	3	3	3	3	3	3	3	3	5	3	2	3	3	3	3	3	3	4	4	3	2
1252	3	3	2	3	2	4	2	3	2	3	2	3	3	5	3	4	3	3	3	3	2	3	2	3	4	3	3	4	2	1	2	3	3	1	1	1	4	3	1	3
1253	2	1	1	2	3	3	3	3	3	2	1	4	3	5	2	4	3	3	3	3	3	3	3	3	4	2	2	4	4	2	2	3	3	2	2	1	5	4	4	1
1254	4	3	3	3	3	3	3	2	3	2	3	3	3	5	3	4	4	3	3	3	3	3	3	3	3	3	2	3	3	2	2	3	3	3	3	2	4	4	3	2
1255	2	3	2	3	5	3	3	3	4	3	1	2	3	5	3	4	5	5	4	5	4	5	3	4	5	3	2	5	4	3	2	5	5	3	5	4	5	4	4	3
1256	4	4	4	4	4	4	2	3	4	3	1	1	4	4	4	4	5	4	4	5	3	3	3	4	3	4	3	5	4	2	3	3	4	3	2	2	3	4	2	2
1257	3	2	1	3	3	4	3	2	2	3	1	3	2	5	3	4	4	4	4	3	4	3	3	4	3	2	2	5	4	3	0	3	3	4	2	3	5	5	3	0
1258	4	1	5	4	2	3	4	4	2	3	4	3	4	4	3	4	3	3	3	3	2	4	4	3	4	2	1	4	3	3	4	1	3	3	4	1	3	4	2	3
1259	4	2	0	3	3	4	5	4	5	3	4	4	4	5	3	3	3	3	5	3	4	2	3	4	5	3	1	5	4	3	3	3	4	4	4	4	4	4	3	3
1260	5	0	0	4	2	1	0	3	0	0	0	3	0	4	0	3	4	5	4	4	3	0	2	3	3	3	0	5	4	0	0	4	0	4	2	4	5	5	5	2
1261	3	3	2	3	3	4	3	2	3	3	3	3	3	4	3	4	3	3	3	3	3	3	3	4	4	4	3	3	3	3	3	3	3	2	3	2	5	5	5	3
1262	4	2	5	3	4	4	4	2	2	4	3	2	4	5	1	3	3	3	3	1	3	2	2	4	2	4	3	5	2	1	1	4	3	1	1	2	2	4	4	3
1263	4	3	3	4	4	4	4	3	4	4	2	4	3	4	4	4	5	4	4	4	3	3	3	4	4	3	1	4	3	3	3	3	3	4	4	4	4	4	3	2
1264	4	3	0	3	3	4	3	4	3	3	2	2	5	3	3	5	5	3	5	5	1	4	3	4	3	5	2	5	4	3	3	3	5	5	5	3	5	5	3	3
1265	4	4	4	4	5	4	4	4	4	4	4	4	3	4	4	4	4	5	5	2	3	4	5	5	4	4	4	5	3	5	5	5	5	3	5	3	4	5	4	4
1266	3	2	3	3	3	3	3	3	4	3	3	3	3	4	3	4	3	3	4	4	3	4	3	3	4	3	3	5	3	3	2	4	3	3	3	3	4	3	5	2
1267	2	0	5	0	2	0	4	4	3	4	2	3	5	5	3	3	5	5	5	5	5	5	4	4	5	2	2	4	5	0	0	0	2	1	1	4	3	5	1	0
1268	1	1	5	1	3	2	4	5	5	4	0	0	0	1	1	1	2	2	3	1	1	1	1	1	1	0	5	1	5	1	1	1	0	1	1	3	4	2	0	0
1269	4	3	1	3	4	4	4	4	4	4	4	4	4	4	4	4	4	4	4	4	4	4	4	4	4	3	2	4	4	4	4	4	4	3	3	3	4	4	3	4
1270	3	2	3	3	3	4	4	4	4	5	3	1	2	3	3	2	3	2	3	1	3	3	3	2	1	1	5	3	2	1	2	3	3	1	1	1	1	2	1	3
1271	2	3	2	2	2	2	3	5	5	4	3	3	3	5	3	3	5	3	3	3	3	3	3	3	4	3	3	5	3	1	3	2	3	4	4	4	3	5	5	5
1272	3	2	1	3	4	5	4	3	3	2	2	2	3	5	2	2	2	3	3	3	4	1	2	3	3	0	4	5	5	0	0	3	4	3	2	1	5	5	1	0
1273	1	2	1	2	2	3	3	3	4	3	1	3	2	4	2	1	4	3	3	3	4	2	1	2	2	2	2	3	3	1	2	4	3	3	4	2	3	1	2	1
1274	3	3	2	3	4	4	4	4	5	4	3	3	3	4	3	4	4	3	3	2	3	2	3	4	3	2	3	4	2	3	2	3	3	3	4	2	3	4	4	3
1275	4	4	3	4	4	4	4	4	4	4	2	5	3	5	3	5	4	3	3	3	3	3	4	4	5	3	3	4	3	3	3	3	3	3	4	4	5	3	3	3
1276	2	1	3	2	2	3	3	3	1	3	2	4	3	3	2	3	4	4	3	3	3	2	2	2	2	3	3	4	3	2	1	3	3	2	1	2	4	3	4	1
1277	3	0	0	1	4	4	4	3	2	3	0	4	4	4	4	4	4	4	4	4	4	3	3	2	3	4	3	5	5	3	1	5	5	2	3	3	5	5	5	3
1278	3	5	5	3	1	0	5	5	5	4	3	1	3	5	4	0	5	3	5	3	1	3	1	1	4	5	5	5	5	0	3	5	2	0	4	5	4	5	5	3
1279	4	3	3	3	3	4	4	3	4	3	3	4	3	4	3	4	3	3	3	4	3	4	3	3	4	3	3	4	3	3	3	3	3	3	3	3	4	4	3	3
1280	3	3	3	3	3	4	3	3	3	3	2	3	3	3	3	4	4	3	3	3	3	3	3	3	2	3	3	4	3	3	3	3	3	3	3	3	3	3	3	3
1281	4	3	2	3	3	4	2	2	3	2	2	2	2	4	4	4	3	4	4	4	4	3	2	4	4	2	1	4	2	2	2	4	3	2	2	1	2	4	2	1
1282	4	3	2	3	4	4	4	2	3	4	3	4	3	4	4	4	4	3	3	4	4	4	4	3	3	2	2	4	4	2	2	3	3	3	3	3	4	3	3	3
1283	1	1	3	2	4	4	4	2	5	5	3	1	2	3	1	4	2	2	1	4	5	2	1	4	2	3	4	3	2	2	0	4	3	2	3	2	2	1	1	1
1284	4	3	5	4	3	5	3	3	3	3	3	5	4	4	3	4	3	4	4	4	3	4	4	3	4	3	1	4	3	3	3	4	4	3	3	4	4	3	3	3
1285	4	2	5	3	4	5	0	4	4	0	1	5	0	5	2	0	4	5	3	0	5	0	2	1	3	4	5	5	1	0	5	5	0	5	0	0	5	5	5	3
1286	5	5	5	4	5	2	3	3	4	2	1	3	1	5	2	5	4	4	3	1	3	1	2	3	4	4	5	5	2	1	2	4	4	1	4	1	3	1	1	1
1287	4	3	2	4	4	2	4	2	2	2	2	4	2	5	3	3	3	2	3	3	3	3	3	3	2	3	3	4	3	1	1	4	4	2	2	2	3	3	2	3
1288	3	1	3	2	1	4	2	2	4	3	1	2	4	4	2	3	2	4	4	3	4	2	2	4	4	3	2	4	4	2	2	3	4	4	1	0	2	4	1	2
1289	4	2	1	3	4	3	4	3	3	3	2	3	3	4	2	4	4	3	3	4	2	4	3	2	2	2	2	4	4	2	2	4	4	3	4	2	4	4	2	3
1290	5	2	3	2	3	5	3	2	4	5	4	3	4	4	1	5	5	3	4	4	1	4	5	4	5	4	3	5	2	3	3	3	3	1	4	0	2	4	4	3
1291	3	2	0	2	2	1	4	3	3	1	2	2	3	4	2	3	4	3	3	2	2	2	4	4	3	1	1	4	3	2	2	4	4	4	3	3	4	4	3	2
1292	4	3	2	3	4	4	4	4	4	4	2	4	4	4	3	4	4	4	4	3	3	3	4	4	5	4	2	3	3	1	2	4	4	4	3	3	5	4	3	1
1293	5	3	2	5	5	5	4	3	3	3	2	5	3	4	4	5	4	5	3	3	5	4	4	3	1	4	1	5	1	2	0	1	3	3	3	2	5	5	5	3
1294	2	2	0	2	1	0	2	1	2	1	5	3	3	5	2	5	5	3	3	4	4	4	3	2	4	1	1	3	3	2	2	3	5	2	3	2	4	4	2	2
1295	4	3	3	4	4	4	1	1	3	4	4	4	3	4	4	5	5	4	4	2	4	3	2	3	4	4	3	4	2	3	2	4	4	2	3	1	4	4	4	2
1296	5	3	0	3	5	5	5	3	3	3	3	5	5	5	5	5	5	3	5	5	5	5	5	5	5	0	3	5	5	0	5	5	3	5	5	5	5	5	5	3
1297	5	2	5	5	5	4	3	2	5	5	3	5	4	5	4	5	5	5	3	5	4	5	5	4	5	5	0	5	5	4	4		0	3	4	0	5	5	0	0
1298	4	4	3	3	3	4	5	3	4	3	3	4	3	3	3	4	4	4	4	3	2	4	5	3	5	4	2	4	3	3	2	4	4	3	3	4	2	4	2	2
1299	5	3	5	3	4	5	3	2		3	1	2	1	4		0	1	3	3	4	0		1			4	2	5	3	2	1	2	2	4		4	5	4	3	2
1300	1	0	0	1	0	3	0	0			1	0	3	5	3	5		3	3	3	3	2	1	1	3	1	3	3	3	0	0	1	0	0	0	0	5	4	2	0
1301	4	3	3	4	3	3	3	3	4	4	1	1	3	5	3	5	3	3	3	3	3	3	3	4	4	4	1	4	3	0	3	1	4	3	5	3	5	5	3	0
1302	2	1	1	2	3	3	4	3	3	3	2	3	0	4	3	3	5	5	3	3	3	4	3	1	2	3	3	5	3	3	1	5	3	1	2	2	3	5	3	1
1303	2	2	3	2	2	1	0	0	1	1	1	1	1	5	1	2	1	1	3	1	1	1	1	1	1	4	3	4	2	1	0	0	3	1	1	1	3	2	2	1
1304	4	1	1	2	5	5	4	3	4	4	2	4	3	4	4	4	5	4	5	4	3	4	3	3	4	3	2	5	5	3	3	4	4	3	4	4	4	5	3	3
1305	3	4	2	3	4	4	4	4	4	4	3	2	4	5	3	4	4	4	4	4	4	4	3	4	4	3	2	4	4	3	2	4	3	3	4	3	3	4	3	2
1306	5	5	5	3	3	5	5	5	3	3	1	1	3	3	1	5	5	5	3	3	3	3	5	5	5	5	3	5	5	3	0	0	4	3	1	3	3	3	3	1
1307	3	4	2	3	4	4	4	3	4	4	3	3	4	4	4	3	2	3	3	3	3	4	4	3	4	3	3	4	3	3	3	3	4	3	4	3	4	4	2	3
1308	4	4	3	3	4	3	4	3	4	4	4	5	5	4	4	5	4	4	4	3	3	4	3	4	4	4	4	4	3	2	3	3	3	3	4	0	5	5	4	4
1309	4	3	4	3	4	4	3	2	2	3	3	2	4	4	4	4	4	4	4	4	4	4	3	4	4	4	4	3	4	2	3	4	2	2	4	3	4	5	3	2
1310	3	2	1	3	1	4	0	0	1	4	1	2	5	5	1	5	5	5	5	1	5	5	4	4	5	0	0	3	3	0	0	3	3	5	5	4	5	5	3	0
1311	4	2	0	1	2	5	3	3	2	0	1	0	3	5	1	5	4	3	2	0	1	1	1	2	1	1	2	2	2	0	0	3	3	1	0	0	3	1	2	0
1312	2	2	2	2	1	2	3	4	2	2	3	4	3	4	3	3	4	4	3	3	4	3	3	3	3	2	2	3	3	2	2	1	3	3	2	4	4	4	3	2
1313	3	3	4	2	4	4	3	2	3	3	4	4	4	3	3	4	4	4	3	4	3	4	2	2	4	2	4	4	4	1	1	2	2	2	3	2	4	4	3	1
1314	3	3	3	3	4	4	3	4	3	2	4	4	3	3	3	4	3	4	3	2	3	2	3	4	5	4	3	5	3	4	3	4	3	2	3	2	4	4	4	4
1315	2	2	2	3	2	3	2	1	2	2	2	2	2	4	2	4	3	3	2	3	3	3	3	3	3	3	2	3	2	2	2	2	3	2	2	3	3	3	2	2
1316	3	3	4	3	4	4	3	4	5	3	1	1	4	5	1	3	3	3	3	2	4	3	2	2	4	1	1	3	3	1	3	4	4	4	2	4	4	4	2	3
1317	4	3	3	4	4	4	5	4	4	3	4	4	3	4	4	4	4	4	3	3	3	3	4	3	4	4	1	4	4	3	4	3	4	3	4	4	5	5	4	4
1318	4	4	5	4	4	3	3	3	5	3	1	2	4	5	3	3	5	5	3	3	3	3	5	4	4	1	4	5	4	4	4	5	5	5	5	3	5	3	5	3
1319	3	3	2	3	3	4	3	3	3	4	2	3	3	4	4	5	4		4	4	5	4	3	3	3	3	2	4	4	2	3	3	3	4	3	3	5	5	5	3
1320	5	3	3	3	3	2	4	3	5	3	3	5	3	5	2	2	3	2	1	0	2	0	1	1	1	5	4	5	2	2	3	4	2	2	2	1	2	5	0	0
1321	5	5	0	5	5	5	1	1	5	5	0	3	4	5	3	3	5	3	5	3	5	3	2	3	4	4	2	5	4	2	2	5	5	5	3	5	5	5	3	3
1322	5	5	0	5	0	5	0	0	0	0	5	5	5	0	0	0	5	5	5	5	5	5	5	0	5	5	0	5	0	5	0	5	5	5		0	5	5	5	0
1323	5	5	5	5	4	5	1	2	3	4	0	1	4	5	3	5	5	5	4	4	3	4	4	3	4	2	1	5	5	3	2	4	4	3	4	2	5	5	2	2
1324	1	1	0	2	3	4	3	2	4	4	1	2	4	5	1	2	3	2	4	4	4	2	1	3	2	0	3	3	5	2	1	4	3	4	5	1	2	2	1	0
1325	2	2	2	2	4	4	3	2	4	4	3	3	4	5	4	4	4	4	4	2	4	3	4	4	4	1	2	2	2	2	2	4	4	4	4	2	3	1	2	3
1326	5	3	4	4	3	4	3	4	5	3	3	3	3	4	2	5	3	2	3	3	3	3	3	4	3	2	3	3	3	2	2	3	3	3	2	2	4	4	2	2
1327	5	3	0	4	2	4	3	5	4	4	3	4	4	5	4	5	5	5	5	5	5	5	3	2	4	4	2	5	5	2	3	2	3	1	3	3	5	5	3	2
1328	3	3	2	3	4	3	2	3	3	3	4	3	3	4	3	3	3	3	4	4	3	3	3	3	4	4	3	4	3	3	3	3	4	3	3	2	4	3	3	4
1329	3	1	1	2	3	4	0	3	1	5	3	4	4	5	4	4	5	5	4	5	4	5	4	4	4	4	2	4	3	1	3	4	4	3	5	3	4	5	4	2
1330	5	5	1	4	3	4	3	3	3	3	4	4	4	5	4	5	5	5	5	3	3	3	4	4	5	5	2	5	5	4	3	4	3	3	4	5	5	4	3	3
1331	4	4	3	4	3	4	3	2	2	3	2	2	2	4	3	3	3	3	3	4	4	4	4	3	3	3	1	4	4	2	2	2	4	2	4	2	4	4	3	2
1332	5	3	1	4	4	4	4	2	4	3	1	2	4	5	4	5	4	4	3	4	3	4	3	3	4	3	2	5	4	3	2	4	4	3	2	2	5	5	2	2
1333	3	3	3	3	3	3	3	3	3	3	3	3	3	3	3	3	3	3	3	3	3	3	3	3	3	3	3	3	3	3	3	3	4	3	4	3	4	4	3	3
1334	3	2	3	2	2	3	1	2	2	2	1	2	1	4	3	4	2	2	4	2	0	0	2	4	4	3	2	3	4	1	2	4	4	2	1	3	4	3	3	3
1335	4	4	3	4	4	4	4	3	4	4	2	3	3	4	4	3	4	4	3	4	4	3	3	4	4	4	3	4	4	4	3	4	4	3	4	3	4	4	4	3
1336	4	3	4	4	4	3	1	3	5	4	0	0	1	5	5	5	5	4	3	5	5	5	4	4	4	4	4	5	3	1	4	4	4	5	3	5	5	5	5	2
1337	3	3	3	3	3	4	2	2	3	2	2	3	3	4	4	3	4	4	4	3	3	3	2	3	3	3		5	3	2	1	3	3	3	3	3	5	4	3	1
1338	1	1	2	1	1	1	1	1	1	1	1	1	1	1	1	1	1	1	1	2	1	1	1	1	1	1	1	2	2	1		2	2	1	0	1	2	2	0	0
1339	5	0	5	0	3	3	0	3	4	5	3	3	4	5	5	5	5	5	5	5	5	5	3	3	5	5	2	5	5	3	3	3	3	3	3	3	5	5	5	3
1340	1	1	0	1	1	2	1	2	2	2	2	3	2	3	3	3	3	3	3	3	3	3	3	3	3	3	1	4	4	3	2	3	3	2	3	1	4	4	4	3
1341	4	3	0	3	3	4	2	2	3	3	2	4	3	5	3	3	3	4	4	4	4	3	4	3	4	3	2	4	3	2	3	3	3	3	3	2	4	5	3	3
1342	3	3	3	3	3	5	3	3	3	3	3	3	3	5	3	3	3	3	3	3	3	3	3	3	3	3	3	4	3	3	3	3	3	3	3	3	5	4	3	3
1343	4	3	2	4	3	4	2	4	4	5	2	3	4	4	5	1	5	5	4	4	4	4	4	3	2	5	3	4	3	3	3	5	3		4	4	4	4	2	2
1344	3	2	1	3	3	2	3	2	3	3	4	4	3	4	3	3	3	3	3	3	3	3	3	3	4	3	2	4	4	3	3	2	4	4	4	3	4	4	3	3
1345	3	3	0	4	3	3	2	3	4	3	2	2	5	5	4	3	4	5	5	2	3	3	3	4	5	3	3	2	4	2	2	3	4	4	4	4	5	4	4	3
1346	4	4	3	3	4	4	4	3	3	4	3	2	1	4	4	5	5	5	3	3	4	4	3	3	4	3	4	4	3	4	3	4	3	3	3	3	4	3	3	3
1347	2	2	1	2	3	3	3	2	4	2	4	4	3	5	3	3	3	3	3	2	3	3	3	3	4	1	3	4	2	0	2	3	2	4	3	3	4	3	2	1
1348	3	2	2	2	3	2	2	2	3	2	2	4	3	4	3	4	5	4	5	4	4	4	4	4	4	4	2	5	3	2	2	3	4	4	3	4	5	5	4	3
1349	4	2	3	5	5	5	0	0	0	0	0	0	4	5	4	5	4	4	3	5	2	4	5	5	5	3	0	5	3	0	0	4	4	3	3	4	5	5	4	0
1350	4	3	2	4	4	4	4	3	4	4	2	4	4	4	4	3	4	4	4	4	3	4	4	3	3	3	2	4	4	3	4	4	5	2	5	2	4	4	3	3
1351	4	3	3	4	4	5	3	3	2	3	1	3	4	5	3	4	2	1	3	3	4	5	3	4	5	4	3	5	3	3	3	4	3	1	3	0	3	5	1	1
1352	4	4	2	3	3	4	4	4	3	3	3	4	4	4	4	3	4	4	4	2	3	3	4	4	4	3	2	4	4	1	3	3	3	2	4	2	4	4	3	2
1353	4	3	0	3	3	4	3	3	3	5	0	3	3	5	3	5	5	3	4	5	5	4	3	3	4	4	2	5	4	3	1	3	4	4	3	3	5	5	3	1
1354	3	3	4	3	4	3	2	3	3	5	4	3	4	5	2	3	3	3	5	2	4	4	2	4	5	2	4	4	2	2	1	3	4	2	2	2	2	4	3	2
1355	3	3	3	3	3	1	3	3	3	3	4	4	4	4	4	4	4	3	3	3	4	4	4	4	2	2	3	4	3	3	2	4	4	2	2	2	4	4	4	2
1356	4	4	2	4	3	2	1	1	2	3	3	1	1	4	3	4	3	4	3	4	3	4	4	3	2	4	2	4	4	3	3	3	4	3	2	1	4	5	4	1
1357	4	3	3	3	2	4	3	3	2	3	2	3	3	5	3	4	5	4	4	4	4	3	3	3	3	4	3	4	3	3	3	3	3	3	3	2	5	5	4	3
1358	3	3	4	3	4	3	5	3	4	3	3	3	3	4	4	5	4	4	3	3	3	4	3	3	4	5	3	4	4	3	3	4	4	5	2	1	3	3	2	4
1359	5	3	0	4	4	5	5	4	3	5	3	5	5	5	4	5	5	4	4	5	5	4	3	4	4	4	5	5	4	3	3	5	4	5	4	4	5	5	5	3
1360	4	3	2	4	5	5	4	5	5	5	4	5	4	5	4	5	5	5	5	4	3	4	4	4	5	5	2	5	4	2	4	1	4	4	5	4	5	5	5	4
1361	3	1	1	3	4	4	4	2	3	4	2	3	3	4	4	5	5	5	4	4	4	4	4	4	3	1	1	3	3	2	1	1	2	2	4	2	4	4	4	2
1362	3	3	3	3	4	4	3	3	4	3	2	3	3	4	3	5	4	3	3	3	3	3	3	3	4	2	3	4	4	3	3	4	4	3	4	3	3	4	3	4
1363	4	3	2	3	4	4	4	4	3	4	3	3	4	4	3	3	3	3	4	3	3	3	4	4	4	3	2	3	3	3	3	3	3	2	3	2	3	2	2	2
1364	3	2	3	3	3	3	2	2	3	3	3	3	2	4	3	4	3	4	3	3	3	3	3	3	3	4	3	4	4	4	3	4	4	3	3	3	4	4	4	3
1365	4	3	3	4	4	4	3	3	4	3	4	4	3	4	4	5	5	4	3	4	3	4	4	4	4	5	4	4	3	3	3	4	3	3	4	3	3	4	4	4
1366	3	3	0	3	5	4		1	3	3	1	1	1	5	4	4	4	4	3	2	4		4	4	4	3	1	5	3	3	0	4	5	3	1	4	5	5	3	1
1367	4	3	0	1	1	4	0	1	3	3	1	3	4	5	3	5	5	5	5	3	5	1	1	4	5	0	1	4	5	1	0	5	4	4	1	3	5	4	1	0
1368	5	5	1	5	5	5	2	3	1	2	2	4	5	5	3	5	4	5	5	2	3	4	5	3	5	2	1	5	5	2	1	4	5	5	5	5	5	5	2	1
1369	3	3	3	4	5	4	3	3	3	3	3	3	3	3	4	3	3	4	3	2	3	4	3	3	4	2	2	5	4	2	1	3	3	3	4	2	5	3	3	1
1370	5	5	1	0	4	5	5	1	5	0	0	0	0	5	3	5	4	3	0	1	1	1	3	0	0	1	0	5	5	3	0	5	5	0	0	0	5	5	1	1
1371	3	3	3	3	4	3	3	2	3	2	2	3	2	4	4	4	4	3	3	2	3	3	2	3	3	2	3	4	2	2	1	3	4	3	3	4	4	3	3	1
1372	3	1	2	3	3	2	2	3	4	5	4	5	3	5	3	3	3	2	3	4	3	4	3	4	3	2	3	3	4	1	3	3	4	3	3	3	5	3	2	3
1373	5	4	0	3	3	5	3	3	1	4	1	3	3	4	4	4	5	4	3	3	5	3	2	3	4	3	0	5		0	0	4	5	3	4	1	5	5	3	1
1374	5	3	4	4	3	4	5	2	2	3	4	5	3	5	3	5	4	5	4	4	4	4	4	5	5	3	4	5	3	3	3	4	3	3	4	3	5	5	4	3
1375	3	2	2	2	2	2	3	4	3	4	4	4	3	3	2	3	3	4	3	3	3	3	3	3	3	3	2	3	3	2	3	2	3	3	3	2	4	3	2	1
1376	4	4	1	4	4	4	4	4	2	4	3	3	4	4	4	4	4	4	4	4	4	4	3	3	3	3	3	4	4	3	1	4	3	0	1	3	5	5	5	4
1377	2	2	2	3	3	2	2	2	2	2	2	2	1	4	3	4	3	3	2	2	2	2	1	2	4	2	3	4	3	1	1	3	4	3	2	1	3	3	3	2
1378	3	0	0	3	3	3	4	3	4	2	1	4	4	5	3	0	5	3	4	4	4	2	4	4	4	0	2	5	3	1	4	1	4	4	2	1	2	4	3	1
1379	4	4	3	4	4	5	3	4	4	3	3	3	3	4	5	4	4	4	4	4	3	4	4	4	4	4	3	4	4	3	4	3	4	4	4	3	4	4	5	4
1380	2	0	3	0	0	1	3	0	5	3	5	3	0	5	3	5	4	3	2	0	5	0	3	4	3	3	3	3	5	0	0	4	1	4	0	0	4	3	1	0
1381	5	5	1	5	5	5	4	1	3	1	1	3	4	5	3	5	5	5	4	2	3	3	4	3	5	5	3	5	2	4	4	5	5	1	1	2	5	5	1	3
1382	4	3	4	4	3	4	2	2	3	3	2	3	3	4	3	4	4	5	5	4	4	4	3	3	4	4	2	5	4		2	2	4	4	4	4	5	5	5	2
1383	3	3	2	3	3	2	4	4	3	3	4	4	4	2	3	4	3	3	3	3	3	2	3	3	3	3	3	5	2	2	4	4	4	2	3	3	4	4	3	4
1384	3	1	1	3	3	5	5	3	1	1	3	5	1	3	3	4	5	3	3	1	3	3	2	1	3	3	2	5	5	2	1	2	3	3	5	3	2	4	3	1
1385	1	1	2	2	4	4	1	3	4	1	1	3	2	3	1	4	2	1	4	1	3	1	4	2	2	1	2	2	4	1	3	4	2	1	4	1	4	2	3	2
1386	4	3	2	3	3	4	4	3	4	3	1	2	2	4	3	2	3	3	2	1	3	1	2	2	3	1	3	4	4	1	1	2	2	2	2	2	2	2	1	0
1387	3	2	0	3	3	3	3	4	4	4	4	4	3	4	4	4	4	4	4	3	2	3	4	4	4	4	2	4	3	3	3	3	4	1	4	0	4	3	3	3
1388	3	5	5	2	5	4	3	4	3	0	3	5	0	1	3	2	2	3	1	0	0	1	1	2	1	5	4	5	0	4	4	5	5	0	2	5	2	5	5	5
1389	3	2	3	3	3	4	3	2	3	2	2	2	3	3	4	4	4	4	3	2	3	3	3	3	3	3	2	3	3	2	2	3	4	1	2	2	5	5	3	0
1390	3	2	5	2	5	4	5	5	5	4	2	5	0	5	5	5	5	5	5	5	5	5	1	5	3	3	3	5	5	5	0	5	5	3	5	3	2	5	5	0
1391	4	4	1	2	1	4	1	3	3	3	3	3	4	5	4	3	4	4	4	3	2	4	4	4	3	4	2	3	3	1	3	3	3	3	4	3	4	4	3	1
1392	4	3	3	1	5	5	4	3	4	5	5	5	2	5	3	4	3	3	3	4	3	3	3	3	3	5	4	5	3	1	1	3	3	5	3	5	5	5	3	3
1393	3	2	3	1	3	4	3	2	4	4	2	3	2	3	3	4	5	3	2	2	2	1	2	2	4	3	2	4	2	3	2	2	2	4	3	2	4	2	1	1
1394	3	2	3	3	4	4	4	3	3	3	3	2	2	4	2	3	3	2	3	3	3	2	3	3	3	3	2	2	2	1	1	3	3	3	3	1	4	3	2	2
1395	2	2	2	3	3	2	4	3	5	4	3	3	3	4	2	3	3	3	3	3	3	3	4	4	4	4	3	4	3	3	3	3	3	4	4	4	3	1	3	3
1396	4	4	4	3	3	4	4	1	3	3	1	3	3	5	2	5	4	3	2	4	3	3	3	3	3	4	2	5	5	1	1	3	4	2	2	3	5	4	3	2
1397	3	3	3	4	5	5	5	5	5	1	1	2	1	5	4	4	2	4	2	1	4	3	5	3	5	4	0	5	5	2	4	5	4	1	3	0	5	5	2	3
1398	4	2	0	3	5	3	4	3	4	3	2	5	3	4	3	4	3	4	4	3	2	5	4	4	4	3	1	5	4	4	2	5	5	3	2	3	4	4	1	1
1399	4	3	2	3	3	4	4	3	3	3	2	3	2	4	2	5	4	4	4	4	4	4	3	4	4	2	2	3	3	3	2	4	4	2	3	2	4	3	2	2
1400	4	2	0	3	3	4	4	4	4	4	5	4	4	4	3	4	3	4	4	3	2	3	4	3	4	4	1	4	4	3	2	3	3	4	2	1	3	5	2	1
1401	3	1	3	2	2	4	2	2	2	1	2	4	3	4	2	3	4	3	4	0	5	2	2	3	5	2	0	4	0	1	0	3	2	1	0	2	5	3	2	0
1402	0	0	1	0	3	4	4	3	4	2	4	2	1	4	3	4	5	2	1	5	5	3	0	2	1	0	0	0	1	1	0	1		5	2	3	1	4	1	0
1403	3	3	3	3	4	4	2	3	2	2	2	1	3	3	3	3	3	3	2	3	3	3	2	2	2	3	3	3	3	2	2	2	1	3	2	2	4	4	2	2
1404	3	3	3	3	3	3	3	3	3	3	4	3	3	4	3	4	4	4	4	4	4	4	4	4	4	4	4	4	3	3	3	3	3	3	3	4	4	4	4	3
1405	3	3	1	4	2	4	4	3	3	3	2	3	3	4	3	4	4	5	4	4	4	4	2	3	1	3	3	4	4	1		3	2	2	0	1	4	2	1	0
1406	2	2	4	3	1	1	1	4	4	4	3	3	2	4	2	3	1	1	1	3	2	3	3	2	3	3	3	4	3	0	3	3	3	2	3	3	4	1	3	3
1407	4	3	4	4	4	4	4	3	4	3	3	3	3	3	4	4	4	4	3	3	3	3	4	3	4	3	2	3	3	2	3	3	3	3	3	3	4	3	3	3
1408	5	5	1	4	4	2	3	3	4	4	4	5	3	5	3	5	5	5	4	5	5	5	4	4	3	4	3	4	4	4	4	3	3	3	4	4	5	5	4	5
1409	3	4	2	0	4	4	1	2	2	1	1	1	3	5	4	3	3	4	3	2	2	2	4	3	3	4	2	5	4	2	3	3	4	2	3	1	4	5	4	5
1410	3	2	4	4	4	4	5	4	4	4	3	4	3	5	3	4	5	4	4	3	3	3	4	3	3	3	2	4	4	3	2	4	3	3	3	4	5	5	3	1
1411	3	2	4	3	3	3	3	2	2	2	3	2	2	3	2	3	3	3	3	3	3	2	2	2	2	2	3	3	3	2	2	2	3	2	2	2	3	3	3	2
1412	3	2	2	1	3	4	3	5	3	3	0	2	4	4	3	4	4	4	4	4	4	3	3	4	4	2	2	3	3	1	2	2	5	2	3	1	4	2	1	1

## Sheet: label S
item#	Description
1	Evacuaton for tsunami immediately after the earthquake (March 11th, 2011)
	1:	Yes
	2:	No
2	Refuge-related problem solving
a	The degree of the experienced trouble
	1:	none
	2:	a little
	3:	very much
b	When 2 or 3, the wey of solution (multiple choices)
	1:	by myself
	2:	asked someone to help
	3:	by family members or relatives
	4:	by acquaintances
	5:	cooperation of refugees
	6:	public help
	7:	not solved
-	Domains
	1:	eating
	2:	cooking
	3:	changing clothes
	4:	room temperature
	5:	sleeping
	6:	toileting needs
	7:	washing one’s face
	8:	bathing
	9:	washing clothes
	10:	obtaining information
	11:	transportation
	12:	one’s own medical care
	13:	the medical care of family members
	14:	one’s own mental stability
	15:	the mental stability of family members
	16:	noise
	17:	smell
	18:	privacy
	19:
3	Reconstruction
a	“To what degree (%) has the state of your life deteriorated?”
b	“To what degree (%) has the state of your life recovered?”
	- cases were removed when (a) > (b)
	- when (b) excedded 100%, it was corrected to 100%
4	Physical health
a	physical condition immediately before the earthquake (March 11th, 2011)
b	current state of the physical condition
	0: healthy - 5: very bad
5	Mental health
a	Mental condition immediately before the earthquake (March 11th, 2011)
b	Current state of the Mental condition
	0: healthy - 5: very bad

## Sheet: data S
ID	Item#	1	2a																		2b
	Domain#		1	2	3	4	5	6	7	8	9	10	11	12	13	14	15	16	17	18	1							2							3							4							5
1			1	2	1	2	2	0	0	2	2	1	2	0	1	1	1	1	1	1	3	6						3							3	6						3							3
2		1	1	0	0	0	0	0	0	1	1	0	1	0	0	0	0	0	1	0	3
3		2	1	1	1	2	0	1	1	2	2	1	0	1	1	0	0	0	0	0	3	6						1	6						4							1
4		1	1	0	0	1	0	2	2	2	1	0	2	0	0	0	1	0	0	0	3																					1
5		2	1	2	2	2	1	1	1	1	1	1	1	0	0	0	0	1	0	1	6							6							3	6						7							5
6			0	0	0	0	0	0	0	0	0	0	0	0	0	0	0	0	0	0
7		2	1	1	0	0	0	1	0	2	2	1	0	0	0	0	0	0	2	0	1							1
8		1	2	2	2	2	2	2	2	2	2	2	2	2	2	2	2	1	1	2
9		2	0	1	0	1	1	0	0	2	0	0	1	0	0	1	1	0	0	0								1														1							1
10
11		2	0	2	2	2	2	2	2	2	2	2	2	0	0	0	0	0	0	2								7							7							7							7
12		1	0	1	0	1	0	0	0	1	1	1	0	0	0	0	0	0	1	0								1														1
13		2	1	1	0	1	0	0	1	1	1	0	0	0	0	0	0	0	0	0	6							6														1
14		2	1	0	1	2	1	0	0	2	0	1	1	1	1	1	1	0	0	2	5	6													4	6						3							3
15		1	2	2	2	1	1	2	2	2	2	1	2	1	1	0	0	1	2	2	3	4	5	6				1	3	5	6				3	4	6					1
16		1	1	0	0	0	0	0	0	2	1	0	0	0	0	0	0	0	2	0	3	4	5
17			1	2	2	2	1	1	2	1	1	2	2	0	0	1	0	0	0	1	5							5							7							1							1
18			2	2	2	2	2	2	2	2	2	2	2	2	2	2	2	1		2	5							5							5							5							5
19		2	2	2	2	1	1	1	2	2	2	1	1	0	0	1	0	1	0	2	3							3							3							1							1
20		2	0	1	0	0	0	0	1	1	1	0	2	0	0	0	0	0	0	1								7
21		2	2	2	1	1	1	2	2	2	2	2	2	1	1	1	1	2	1	0	1	3	4	6				1	4						1	4	6					1	4						1
22		2	1	1	0	1	0	0	0	1	1	0	0	0	0	0	0	0	0	0	3							3														3
23		1	0	0	0	0	0	0	0	0	0	0	0	0	0	0	0	0	0	0
24		1	2	2	2	2	2	2	2	2	2	2	2	1	0	2	0	2	2	2	3							3							4							3							7
25			1	1	0	1	0	2	2	2	2	1	0	0	0	0	0	0	2	0	1	6						1														1
26			1	1	0	1	0	0	0	1	1	0	0	0	0	0	0	0	2	0	1							1														1
27		2	1	1	0	2	0	2	2	2	2	0	2	0	0	0	0	0	0	0	3	6						1														1
28		1	1	1	0	0	0	0	0	1	1	1	2	1	1	0	0	0	0	0	3	5	6					3
29		1	1		1	2	1	1	1	1	1	2	2	0	0	0	0	0	2	2	3														4														4
30			2	2	2	1	1	1	1	2	2	1	2	1	1	1	1	1	2	2	3	4						3	4						3	4						1							1
31			2	2	2	2	1	2	2	2	2	2	1	0	2	1	2	1	2	2	6							6							3							7							7
32			0	1	0	2	1	1	1	2	2	2	2	1	1	1	1	2	2	0								1														1							1
33			1	0	0	2	1	2	2	2	2	1	2	0	0	0	0	0	0	0	1	3	6																			3							3
34		1	1	2	0	1	0	0	0	2	2	2	2	0	0	2	2	0	2	0	1	4						1	4													1
35			1	0	0	2	0	2	0	0	0	1	1	0	0	0	0	0	0	0
36			2	2	1	1	1	2	2	2	2	2	1	0	0	1	1	0	0	1	3							3
37		2	2	2	1	0	0	2	1	2	2	0	0	2	2	1	1	0	2	2	5	6						4							1
38		1	1	1	0	2	0	0	1	2	0	1	0	0	0	0	0	0	0	1	4	6						1	6													7
39		1	2	2	1	1	0	2	2	2	2	1	1	1	1	1	1	1	2	1	5							5							1							1
40			2	2	2	2	2	2	2	2	2	2	1	0	0	2	2	2	2	2	3							3							3							3							3
41		1	0	0	0	0	0	0	0	0	0	2	2	2	0	0	0	0	0	0
42		1	1	1	0	1	0	1	0	1	1	1	1	0	0	1	1	0	1	0	1							1														3
43			1	2	0	2	1	1	1	2	2	1	1	0	1	1	1	0	1	0	1							3														3							3
44		2	2	2	2	2	2	2	2	2	2	2	2	2	2	2	2	2	2	2	6							7							4							7							7
45			1	1	0	2	0	0	2	2	2	1	1	0	1	0	0		1	0	3	4	5	6				1	3	4												3	4
46		1	1	2	1	2	1	1	1	2	2	1	1	0	2	1	1	0	0	0	3	5	6					6							3	6						3	6						3
47			0	1	0	0	0	0	0	0	0								2									1
48		2	0	0	0	0	0	0	0	2	1	0	0	0	0	0	0	0	0	0
49			1	1	0	1	0	0	0	1	1	1		0	1	0	0	0	0	0	1	3						1	3													3
50		2	1	1	0	1	0	0		2	2	0	0	0	0	0	0	0	1	1	1							1														1
51		2	1	2	0	2	0	0	1	2	2	1	0	0	0	0	0	0	2	0	4							4														1
52			1	1	0	0	0	0	0	2	2	1	0	0	1	0	0	0	0	0	6							1
53		1	2	2	2	2	2	2	2	2	2	2	2	1	1	1	2	1	2	2	1	3	5	6				6							6							6							6
54		1	2	2	2	0	1	2	2	2	2	2	1	0	0	1	1	0	1	0	3	4	6					3	4	6					3	4	6												1
55			2	2	2	2	2	2	2	2	2	2	1	1	1	1	2	2	1	2	6							7							1	2	6					6							7
56			2	2	0	1	1	2	2	2	2	2	2	1	0	2	1	0	1	2	3	4	5					3	6													3							7
57			2	2	2	2	2	2	2	2	2	2	2	2		0	0	2	2	2	3	4	5	6				3	4	6					3	4	6					3	4						3
58		2	2	2	1	2	2	2	2	2	2	2	2	1	1	1	2	2	1	2	3	4	5	6				7							1	2	4	6				2	3	4	5	6			1
59		2	0	1	0	1	1	1	1	1	1	1	1	0	0	0	0	0	0	0								1
60		2	1	1	1	1	0	2	1	2	1	1	1	1	2	2	2	0	2	1	3	6						3							3							3
61			2	2	1	2		2	2	2	2	2	0	0	0	1	1	0	2	0	1	4	6					1	3	4	5	6			4	6						1	4	6
62			2	2	2	2	2	2	2	2	2	2	2	1	1	2	2	1	1	1	3							3							4							3							3
63			1	1	0	2	0	2	2	2	2	1	2	0	0	0	1	1	2	0	4							1														1
64		1	1	1	0	1	2	0	1	2	2	2	2	0	0	0	0	2	2	0	1	3	5					1	3													1	3						7
65			1	1	1	1	1	1	1	1	1	1	1	0	0	0	0	0	0	0	1	3	4					1							1							1							1
66			1	1	0	2	1	2	1	2	2	1	2	0	0	0	0	0	2	0	3							3														4							1
67		1	0	1	2	2	2	0		2	2	1	2	0	2	1	2	0	0	0								4							5							1							4
68		2	2	0	2	2	1	2	2	2	2	2	2	2	0	2	0	0	2	2	6														3	4	5	6				3	6						3
69		2	2	0	1	0	0	0	0	0	0	1	1	0	0	1	1	0	1	1	6														3
70		2	1	0	0	0	0	1	0	1	0	0	0	0	0	0	1	0	0	0	4
71			1	0	1	1	2	0	0	2	2	0	0	0	0	2	1	0	0	0	3	4													4							1							1
72		1	2	2	2	2	1	2	2	2	2	2	2	0	2	0	1	1	2	2	1	3	4					6							2	3	4	6				7							1
73		1	2	2	2	2	2	2	2	2	2	1	2	1	2	1	1	2	2	1	1	2	3	4	5	6		1	2	3	5	6			1	2	3	5	6			1	2	3	5	6			1
74		2	2	2	0	2	0	1	1	1	2	2	2	0	0	1	1	0	0	0	3							3
75			2	2	1	2	2	2	2	2	2	2	2	1	1	2	1	1	2	2	6							3							1							3							1
76		1	1	2	1	0	1	0	1	1	1	0	1	0	0	0	0	0	0	1	3							3							3														7
77		2	1	1	1	1	0	1	1	2	2	1	0	0	0	0	0	0	0	0	1	3						1	3						1							1
78		1	2	2	2	2	2	2	2	2	2	2	2	2		2	2	1	2	1	3							3							1							1							1
79			0	0	0	0	0	0	2	1	2	2	2	0	0	1	0	0	2	0
80			1	0	1	0	1	1	0	1	0	1	0	0	1	1	1	0	0	1	1	3													1														1
81			2	2	2	1	0	0	0	1	1	1	1	0	0	0	0	0	1	0	3	6						3	6						3	6						3
82		1	1	1	2	2	2	2	2	2	2	2	2	0	0	2	2	0	0	0	3	4	5	6				3	5	6					3							3							1
83			1		0	1	1	1	1	1	1	1	0	0	0	0	0	0	0	0	1																					1							1
84		2	1	1	0	1	1	0	0	0	0	0	0	0	0	0	0	0	0	0	3							3														7							1
85		2	1	2	0	2	1	1	2	2	2	2	2	0	0	0	0	0	2	0	1							1														1							1
86		1	2	2	1	2	1	1	1	1	2	2	2	1	0	0	1	0	2	0	6							3							4							7							1
87		1	2	2	2	2	2	2	2	2	2	2	2	2	2	2	2	1	2	2	7							7							7							7							7
88		2	1	1	0	1	2	2	2	2	2	2	2	0	0	0	1	0	1	0	1							4														1							3
89
90
91			2										2								3
92		1	1	2	1	2	1	2	2	2	2	1	1	0	1	1	1	0	0	0								3							3							3							3
93			1	2	0	1	1	0	1	2	2	1	1	0	1	0	0	0	0	0	1							1														1							1
94		2	1	0	0	1	2	0	0	0	0	0	2	2	0	2	0	0	0	0	1																					4							7
95		1	2	2	2	2	2	2	2	2	2	2	2	2	2	2	2	2	2	2	5							5							7							7							7
96		2	2	1	2	2	2	2	2	2	2	1	2	1	1	1	2	2	2	2	3							4							3							3							3
97			1	1	2	2	1	0	1	2	1	2	2	2	2	2	1	0	0	2	5	6						5							2	5						5							5
98		2	1	2	2	1	1	1	1	1	1	1	1	1	1	1	1	0	0	0	6							6							3							3	6						3
99		2	1	2	2	0	1	0	0	1	1	1	1	0	0	0	0	0	0	1	3							5	6						1														1
100		2	2	2	1	2	2	2	2	2	2	2	2	0	0	1	1	0	1	1	3	5	6					3	5	6					1	3	6					5	6						1
101			1	2	0	1	0	1	1	2	2	2	2	0	0	0	0	0	0	0	3							3														3
102		1	2	2	2	2	2	2	2	2	2	2	2	2	2		2	0	1	2	3	4	5	6				1	3						3	4	6					1	3						1
103		1	2	2	2	2	1	0	0	2	2	0	1	0	0	1	1	1	2	0	3							3							3							3							3
104			2	1	2	1	2	1	2	2	2	1	2	2	0	2	0	0	0	2	4							3							4							3							7
105		2	2	2		2	2	2	2	2	2	2		2	2	1	1	1	2	2	6							6														5							5
106			0	1	0	1	1	1	1	2	2	1	1	0	1	1	1	0	1	1								3	4	6												3							3
107			0	0	0	0	0	0	1	1	1	1	0	0	0	0	0	0	0	0
108		1	2	2	2	2	2	2	2	2	2	2	0	2	2	1	1	2	2	2	3	6						6							6							6							5
109			1	1	0	1	0	1	1	2	2	1	2	0	0	0	0	0	0	0	1	2	3	4	5	6		1	3													1	3
110		2	0	2	1	1	1	2	2	1	1	1	2	0	0	0	0	0	0	0								3	4	6					3	4						1	3						7
111		1	2	2		2	2	0		1			2	0	0	1	2		2	2	5	6						3	4	5
112			2	2	1	2	1	0	2	1	1	0	0	0	0	1	1	2	0	0	4							4							1							1							1
113			1	2	1	2	1	1	2	2	2	1	1	0	1	0	1	0	0	0	1	3	4	6				3							1							1							1
114		1	0	0	0	1	1	2	2	2	1	1	0	1	1	1	1	2	2	2
115		1	1	1	1	2	1	1	1	2	2	2	2	1		1	1	1	1	1	3
116		1	1	2	0	1	1	1	1	1	1	1	1	0	0	0	0	0	0	0	1							1														1							1
117		1	1	2	0	2	2	1	0	2	2	2	2	0	0	1	1	0	0	1
118			1	1	0	2	1	1	1	2	2	1	1	0	0	1	0	0	1	0	3	4	6					1														1							1
119			1	0	0	0	1	1	1	1	1	0	0	0	1	0	1	0	2	0	3	4	6																										1
120
121		2	1	0		0	0			0	1	1	1	0	0	1	0	1	1	1	3
122			1	2	1	1	1	1		2	2	2	2	0	0	2	0	0	0	0	1	4	5	6				7							7							1	5						5
123		2	1		2				1	1	1		2	1		0	0	1	1		6														3
124		2	2	2	1	1	1	2	2	2	2	1	1	0	1	1	1	0	1	0	3	4						3	4	6					3	4	6					4	6						3
125		2	1	1	0	1	1	1	1	2	1	1	1	0	0	0	0	0	0	0	6							3														1							1
126			1	0	0	1	0	2	0	2	2	0	0	0	0	0	0	0	0	0	3	4																				1
127		1	0	0		0	0	0	0				0	0
128		2	2	2	2	2	1	1	0	2	2	0	1	1	1	1	1	0	0	2	5	6						5							6							5							5
129			0	0	2	1	1	0	0	0	0	1	1	0	0	0	0	1	0	2															2	3	4					1							1
130		2	0	1	0	0	1	0	0	2	2	1	2	0	0	2	2	1	1	1								1	3	4																			1
131		1	2	2	2	2	2	2	2	2	2	2	1	2	2	2	1	0	2	2	3	4	5	6				3							4	6						3	4	6					7
132			0	2	0	0	0	2	2	2	2	2	2	2		1			2
133		1
134
135		1	2	2	2	2	2	2	2	2	2	2	0	0	0	2	1	0	0	2	3							3							3							3							3
136		2	2	2	2		2	2		2						2	2				6
137		1	1	2	2	1	1	1	1	1	1	1	1	0	1	1	1	0	0	0	3	6						3	6						4	6						3	4	6					3
138		2	0	0	2	0	2	0	1	2	2	1	1	0	2	1	1	1	0	1															6														1
139		2	2	2	0	2	2	2	2	2	2	1	1	0	0	1	0	0	2	2	4							4														1							7
140			2	2	2	2	2	2	2	2	2	2	2	0	0	0	0	0	0	0	6							6							4							1							3
141		2	2	2	2	2	2	2	2	2	2	2	2	1	1	1	1	2	2	2	3							3							3							3							3
142			2	2	1	2	1	1	2	2	2	2	2	0	0	0	1	1	2	2	3							3							3							3
143		1	2	1	2	1	2	2	2	2	2	2	1	2	2	0	1	1	1	2	6							1							6							1							1
144		2	1	1	1	2	1	2	2	2	2	1	2	0	1	1	1	0	2	2	3	4	5					3	4	5					3	4	5					3							1
145		2	2	2	2	2	2	2	2	2	2	2	2	2	2	2	2	1	2	2	1							1							1							1							3
146			1	1	2	2	0	0	2	2	2	2	2	0	0	1	2	0	2	0	3	4	5	6				3	5	6					1							1	3
147		1	1	0	0	1	2	1	1	1	1	1	1	0	2	1	1	0	0	1	6																					1							1
148		1	1	0	0	0	0	1	1	2	1	1	1	0	2	0	1	0	1	0	6
149		1	1	2	2	2	2	2	2	2	2	1	2	2	2	2	1	0	1	0	1	3	4	5	6			1	3	4	6				3	4	5					1	2	3					1
150		1	1	2	2	1	0	2	2	2	2	1	0	0	1	0	0	0	2	0	5							1	3						1	3						1	3
151			0	0	2	1	0	0	0	2	1	1	1	0	0	1	1	0	0	1															3	6						3
152		1	2	0	2	2	2	1	2	2	2	2	2	2	2	2	2	2	2	2	5														5							5							5
153			0	0	0	0	0	0	0	0	0	0	0	0	0	0	0	0	0	0
154			1	1	1	2	0	1	2	2	2	1	2	2	1	2	1	0	1	0	1							1							1
155
156		1	2	2	0	2	2	2	2	2	2	1	2	0	0	0	0	0	1	0	3	4	6					3	4													3							7
157		1	1	2	0	2	0	2	2	2	2	2	2	2	2	1	1	0	2	0	3	4	6					7														3
158		2	2	2	2	2	2	2	2	2	2	2	1	2	2	2	2	2	2	1	1	4	6					1	3						1	3						1	3	4					1
159			0	0	0	0	0	0	0	0	0	0	0	0	0	1	0	0	0	0
160		2	2	2	2	2	1	2	1	2	2	2	1	0	1	2	2	1	2	2	1	3	4	6				1	3	4	6				1	3	4					1							1
161			1	2	1	2	2	1	1	2	2	2	1	0	0	0	0	0	0	0	1	6						7							4	6						7							7
162		2	2	2	2	2	2	2	2	2	2	2	2	0	0	0	0	2	2	2	5							5							4							3							3
163		1	0	0	0	1	0	1	1	2	2	0	1	0	0	0	0	0	0	0																						1
164		1	0	0	0	0	0	0	1	1	1	0	0	0	0	0	0	0	0	0
165			2	2	2	2	1	2	1	2	2	2	2	1	0	0	0	0	2	0	3							1							1							3							1
166		2	1	1	2	1	1	1	0	2	2	2	2	2	0	0	0	1	1	0	5							5							5							5							1
167		1	1	1	2	0	1	1	1	2	2	1	2	1	1	1	2	0	0	2	5							5							6														5
168		1	2	2	2	2	2	2	1	2	2	2	0	0	0	2	2	2	2	1	3							3							3							1							7
169			2	2	2	2	1	2	2	2	2	2	2	2	2	1	1	2	2	1	3							3							3							3							1
170		2	2	2	2	2	2	2	2	2	2	2	2	2	2	2	2	2	2	2	5							5							5							5							3
171			1	2	0	2	1	2	2	2	2	2	2	1	1	2	1	1	2	2	1							6														7							7
172			2	1	2	1	1	2	2	2	2	2	2	1	1	2	2	0	1	2	3	4	6					1	3	4	6				1	2	3	4				1	3	4					1
173			2	2	1	2	2	2	2	2	2	1	1	0	0	1	1	2	2	2	5	6						3							1	3	4					5							3
174		2	1	1	1	1	1	0	0	2	1	1	1	0	1	1	1	0	0	1	3							3	6						3	4						1	3						1
175		1	1	1	1	2	1	0	0	2	1	1	1	0	0	1	1	0	0	1	3	4						3	4						3	4						3	4						3
176			1	1	0	1	1	2	2	2	2	0	1	0	0	0	0	0	0	0	6							1														1							3
177		1	1	2	1	2	0	0	1	2	2	2	2	0	0	0	0	0	2	0	1							1							1							1
178		2	2	1	2	2	0	2	2	2	2	2	2	0	0	0	0	0	0	0	4	6						1	3						7							7
179			0	0	0	0	0	0	0	2	2	1	2	0	1	0	0	0	0	0
180		1	2	2	2	1	1	2	1	2	2	1	2	1	2	1	1	2	1	2	3	4	5	6				7							1	3	4	5	6			7							7
181		2	1	2	2	0	0	1	1	2	2	2	2	1		1		0	0	0	3	4						3							3
182		2	1	1	1	2	1	2	1	2	1	2	2	2	2	1	2	0	0	1	1	3	4	5				1	2	3	4	5			1	3						1	3	4	5				1
183		1	0	0	0	1	0	0	0	1	0	0	0	0	0	0	0	0	0	0																						4
184		2	1	1	0	0	0	0	1	2	2	0	1	0	0	0	0	0	0	0	3	4						1	3
185			2	2	2	2	2	2	2	2	2	2	2	2	1	2	1	0	1	2	1							1							1							7							3
186		1	0	0	0	0	0	1	0	2	2	0	1	0	0	0	0	0	0	0
187			1	0	1	0	1	0	0	0	0	2	0	2	0	2	0	2	2	2	6														6														7
188		2	2	2	2	2	2	2	2	2	2	2	2	2	0	1	1	0	1	2	6							7							6							7							7
189		1	1	2	1	2	2	2	2	2	2	2	2	2	2	1	1	1	2	2	4	6						4	6						6							1							1
190		1	1		1	1	1	1	1	2	2	1	2	2		1	1				3
191			0	1	1	1	1	1	1	0	0	1	0	0	2	1	1	1	1	1								1							3							1							1
192			2	2	1	2	1	1	1	2	2	2	2	2		1	1	1	2	1	3							4							3							3							3
193		1	1	1	1	1	1	1	1	1	1	1	1	0	0	1	0	0	0	0	1	6						1	6						1	6						1							1
194		2	1	2	1	1	1	2	1	2	2	2	2	0	1	0	1	1	1	1	1	3	5					1	3	5					3	4	6					1	3	4					1
195			0	0	1	0	0	1	0	2	2	2	2	1	1	0	0	0	0	0															1
196		1	1	2	1	2	1	2	1	2	2	2	2	0	0	1	1	0	2	0	3							7							1							3	4						3
197			1	1	1	1	1	1	1	1	1	1	1	1	1	1	1	1	2	1	3							3							3							3							3
198		2	1	2	0	1	1	1	1	1	1	1	2	0	1	1	0	0	0	1	1	3	4	5	6			1	3	5	6											1	4	5	6				6
199		1	2	2	2	2	0	1	2	2	1	2	1	0	2	1	1	0	0	0	4	5	6					6							4	6						1	5	6
200			1	1	0	1	0	0	1	1	1	0	0	0	0	0	0	0	1	1	4							1														7
201			2	2	1	1	1	1	1	2	1	2	2	1	0	1	1	0	1	0	3	4	5					3	4													1							7
202			1	1	1	2	1	1	1	1	1	1	1	0	0	1	0	0	0	0	5	6						6							1							6							6
203			2	2	2	2	2	1	2	2	2	2	2	0	0	0	0	1	1	1	3	6						3	6						1							3							1
204		1	2		1	1	1	2	1	2	2	0	0	0		1	0	1	2	0	5														1							5							1
205		1	2	2	2	2	2	2	2	2	2	2	2	0	0	2	2	1	1	1	1	3	4	5	6			1	3	4	5	6			1	3	4	5	6			1	5	6					1
206		1	2	2	0	2	2	2	1	2	2	2	2	1	0	2	2	1	0	2	6							5														7							5
207		2	1	1	1	1	1	1	1	2	1	1	1	0	1	0	1	0	0	0	6							6							6							6							5
208		1	1	1	0	2	0	2	2	2	2	2	2	0	0	0	0	0	1	0	1							1														7
209			1	1	0	0	1	1	1	1	1	1	1	1	1	0	0	0	0	0	3	4	5	6				1	3	6																			1
210
211		1	1	2	2	1	1	0	0	2	2	2	1	0	0	0	0	1	0	1	5	6						6							3							1							7
212		2	2	2	2	2	2	0	2	2	2	2	2	2		2	1	1	1	1	6							7							4	6						6							7
213		1	2	2	1	1	0	0	0	1	1	1	2	1	0	0	0	0	0	0	1	2	3	4	5	6		1	3						1							3
214		1	2	2	2	2	2	2	2	2	2	2	2	0	0	2	1	1	1	1	3	4	5	6				3	4	5	6				3	4	5	6				3	4	5	6				3
215			1	1	0	1	0	1	1	2	2	2	2	0	1	0	0	0	1	0	1	6						1														1	6
216		1	1	0	2	2	1	1	1	2	2	1	2	0	0	1	1	0	0	1	4	6													4							6							5
217		1	2	2	0	2	2	0	1	2	2	2	2	0	0	0	0	0	2	0	1	5						1														1							1
218		1	0	0	0	0	0	1	1	1	1	0	0	0	0	0	0	0	0	0
219		2	1	2	0	2	0	0	0	2	2	2	2	0	1	0	0	0	0	0	4	5						1														3
220			2	2	1	2	1	0	0	0	0	1	1	0	0	2	2	1	1	0	2	3	4	5	6			2							2							3							3
221		1	2	2	1	1	1	1	1	1	2	2	2	2	2	0	0	0	1	0	3							1							1							1							1
222			1	0	2	2	0	2	2	2	2	1	2	0	0	0	0	0	1	0	1	6													7							7
223		2	1	2	0	1	2	0	1	2	2	1	1	0	0	2	0	0	2	0	3							1														3							1
224		2	1	2	0	1	0	1	1	2	1	1	2	0	0	0	1	0	0	0	3	4						1	4													4
225		2	1	2	2	2	2	2	2	2	2	2	2	0	0	1	1	0	1	2	3	4	5	6				1	3	4	5	6			3	4	5	6				3	4	5	6				1
226		1	0	1	0	1	0	0	0	2	1	1	2	0	0	1	2	0	0	0								3														3
227			0	1	0	1	0	0	0	1	1	0	0	0	0	0	0	0	0	0								1														3
228			0	1	0	1	0	1	1	2	2	1	1	0	0	0	0	0	0	0								1	3													3
229		1	1	2	2	2	2	2	2	2	2			2				2	2	2	3	4	5	6
230		1	1	1	2	2	1	0	1	2	2	2	2	2	2	1	1	0	2	0	1	3	6					1	3	6					1	3						1	3						1
231		2	0	0	0	0	0	0	0	0	0	0	0	0	0	0	0	0	0	0
232		2	1	2	0	1	0	1	1	2	1	1	1	0	0	0	0	0	1	1	3	5	6					1														1	3
233		1	2	2	0	1	0	0	0	1	1	2	1	0	1	1	2	0	0	0	1	3	4					3	4													1	3
234		1
235			1	1	0	1	0	0	0	1	0	2	1	0	1	1	1	0	0	0	1	3	4	6				1	3													1
236		2			1	0	0					1	2		0				2	0
237		1	1	2	1	2	2	2	2	2	2	2	2	1	2	1	1	1	0	0	1							1							3							1							1
238			1	1	1	2	1	2	2	2	2	2	2	1	1	1	1	0	0	0	6							1							1							1							1
239		1	2	2	0	2	0	2	2	2	2	2	2	2	2	2	2	0	2	0	1	4						1														1
240		2	0	0	0	0	0	0	0	1	0	2	1	0	0	1	1	0	0	0
241			1	1	0	1	0	2	1	2	2	2	2	0	0	0	0	0	0	0	3							3														1
242		2	2	2	1	2	1	2	1	2	1	1	1	1	0	1	1	0	1	0	6							1	3	6					3	6						1	3						1
243			1	1	2	1	1	2	2	2	2	1	2	0	2	1	1	0	1	1	3							3							3							3							3
244		2	2		2	1	2	2	2	2	2	2	2	1		2	1		1	1	4	6													4	6						6							7
245			2	2	1	2	2	2	2	2	2	2		1	2	1	2	2	2	2	6							6							6							5							7
246		1	0	0	2	0	0	0	1	2	1	2	2	0	0	2	2	1	2	2															4
247		2	0	0	0	0	1	0	0	0	1	0	0	0	0	0	0	0	0	0																													7
248			0	1	0	0	0	0	0	0	0	2	0	0	0	1	2	0	0	0								3
249		1	0	0	1		1	1	1	2	1	1	1	1	0	1	0	0	2	2															3														5
250		1	2	1	0	2	0	1	1	1	0	2	2	0	0	2	1	0	0	0	1	4						5														4	5
251			1	1	2	1	1	2	1	2	2	1	2	1	0	1	1	0	0	0	3							3							4							3							3
252		2	1	0	0	1	1	0	2	2	0	0	2	0	0	0	0	0	0	0	3	4	5																			7							1
253		1	1	1	0	2	1	2	2	2	2	2	0	0	2	2	0	2	2	0	1	3	4					1	3													1	3	4					1
254			2	2	1	2	2	1	1	2	2	2	2	0	2	0	1	1	2	2	3	4	5	6				6							1	4						6							6
255		2	2		2	2	1	2	2	2	2	2	2	1		1	1	2	2	2	6														6							1							1
256		1
257			0	1	0	0	0	0	0	1	1	0	0	0	0	0	0	0	0	0								1
258		1	2	2	2	2	2	2	2	2	2	2	2	2	2	2	2	2	2	2	4							7							7							7							7
259		1	1	1	1	1	1	1	1	2	2	2	2	0	2	1	2	0	1	1	3	4	5	6				3							3	6						3							1
260			1	1	0	1	0	1	1	2	2	1	1	0	0	0	0	0	1	0	1	3						1														1
261		2	0	0	0	0	0	0	0	0	0	0	0	0	0	0	0	1	0	1
262		2	2	1	1	1	0	0	0	1	1	1	1	0	0	0	0	0	0	0	1							3							3							3
263		2	2	2	2	2															1							1	5						1	5						1	5
264		1	0	2	1	1	0	1	0	2	1	0	1	1	0	1	2	0	0	0								3							2	3						1	3
265		1	1	1	0	1	0	0	0	1	1	1	2	0	0	1	0	0	0	0	1	6						1	6													1
266		1	2	0	1	0	2	2	1	2	1	0	2	0	2	2	2	0	0	0	6														6														1
267		1
268		1
269		1
270		2	0	0	0	0	1	1	0	1	1	0	0	0	0	1	1	0	0	0																													3
271			1	2	0	1	0	1	2	2	2	2	1	0	0	0	0	0	0	0	5							5														7
272			0	2	0	2	1	2	2	2	2	2	2	2	0	2	0	0	1	0																						7							1
273		1
274		2	1	2	2	2	2	0	2	2	2	1	2	0	0	0	0	0	1	0	6							5							6							5	6						7
275			2	2	2	2	2	2	2	2	2	2	2	2	2	2	2	0	2	1	6							1							6							7							1
276		1	0		1		1	1	1	2	2	2	2	2	2	1	1	1	1	1															1														1
277		1			0	2		1	2	2	2	2	2	0		1		0	0	0																						4	5
278			2	2	2	2	2	2	2	2	2	2	2	1	1	1	1	1	1	1	5							5							6							6							6
279			1		0	2	1	1	2	2	2	2	2	0	0	0	0	0	0	0	1																					1
280		1	2	2	2	2	2	2	2	2	2	2	2	2	2	2	2	2	2	2	6							6							7							7							7
281			1		2	2	2	2	2	2	2	1	2	1	1	2	2	1	2	0	1	5													3							1							1
282			0	0	0	0	0	0	0	1	0	0	0	0	0	0	0	0	0	0
283		1	2	2	2	2	1	2	2	2	2	2	2	0	0	0	0	2	2	2	1	3	4	5	6			1	3	4					3	6						1							1
284			2	2	2	2	2	2	2	2	2	2	2	2	0	2	1	0	2	0	7							7							4							1							1
285		2	0	0	1	0	0	0	0	1	0	0	1	0	0	0	0	0	0	0
286		1	0	0	0	2	0	0	0	2	2	1	2	0	0	0	1	0	1	0																						1
287		1	2	1	1	1	2	0	1	2	1	2	2	0	1	2	2	0	1	0	1	3	6					3							1	3						1							1
288		1	1	1	1	1	1	1	1	2	1	2	1	1	1	1	1	1	1	1	3							1							3							1							5
289		2	2	2	2	2	1	0	1	2	2	0	2	1	0	2	0	0	0	1	7							7							7							7							7
290			1	1	0	1	0	1	1	2	2	1	1	0	0	0	0	0	0	0	1	3	4	6				1														3
291		1	1	1	2	1	1	2	2	2	2	2	2	0	1	0	0	0	2	0	1	3	4					1	3	4					3	4						1							1
292			1	2	2	2	1	2	2	2	2	1	2	1	1	1	1	2	1	2								1							3							1
293		1	1	1	1	1	1	1	1	2	1	1	1	2		1		1	1	0	1	3	4	5	6			1	3	4	5	6			1	3	4	5	6			1	3	4	5	6			1
294			1	1	0	2	1	2	2	2	2	1	2	1	1	1	1	0	0	1	1							1														4							1
295		2	2	2	2	2	1	2	2	2	2	1	2	0	1	1	1	0	1	1	4							3	4						4							1							1
296			2	2	0	1	0	1	1	2	2	1	2	0	0	0	0	0	1	0	6							3														4
297		2	2	2	2	2	2	1	2	2	2	2	2	2	2	2	2	1	1	1	3							3							3							3							3
298			1	1	0	0	0	0	1	1	1	0	1	0	0	0	0	0	0	0	3	4	5	6				3	4
299		1	0	1	1	1	2	1	1	2	2	1	1	0	0	0	0	1	0	0								1							1							4							1
300		2	0	1	1	2	2	2	2	2	2	1	2	1	1	1	1	1	1	1								1							1							7							7
301		1	1	2	1	1	2	2	2	2	2	1	2	1	1	2	1	2	1	2	6							3							1							5							7
302		2	1	1	0	1	1	2	2	2	2	0	1	0	0	0	1	1	1	0	3	4	6					6														1							1
303		2	0	0	0	0	0	0	0	0	0	0	0	0	0	0	0	0	0	0
304		1	1	2	0	2	2	2	2	2	2	1	2	0	2	2	0	0	1	2	6							7														6							5
305		2	2	1	1	0	1	2	2	2	2	2	1	0	0	1	1	0	0	0	1	3	4	6				1	3						1	6													1
306		1	2	2	2	2	2	2	2	2	2	2	2	2	2	2	2	2	2	2	1	3	6					1	3	6					1	3						1	3						1
307			0	0	0	0	0	0	0	0	0	0	0	0	0	0	0	0	0	0
308		1	2	0	2	2	2	2	2	2	2	2	2	2	2	1	1	2	2	2	1														6							6							5
309		2	1	1	2	1	1	1	1	2	2	2	2	1	0	0	1	0	0	0	3	4	5	6				3	4	5	6				6							5							6
310		2	1	1	0	1	0	1	1	2	2	2	2	0	1	1	1	0	0	0	1	4						1	4													1
311		2	2	2	2	1	1	2	2	2	2	2	2	2	1	2	1	1	2	2	6							4							3							5							5
312		1	1	2	2	2	2	1	0	2	2	2	2	2	2	1	1	2	1	2	5	6						6							6							1							7
313		2	2	2	2	2	2	2	2	2	2	2	2	1	2	2	2	2	2	2	6							1							4							6							7
314		2	1	1	1	1	1	1	1	1	2	0	1	1	0	0	0	0	1	1	1	3	4	6				3							1	6						1							1
315		2	2	2	1	1	1	2	2	2	2	2	2	0	0	0	0	0	1	1	1	4						1	4						1							1							1
316		1	2	0	2	2	2	2	2	2	1		1	0	0	0	0	0	0	1	2	3	4	6											1	3	4	6				1	3	4	6				3
317		2	1	1	1	1	2	2	2	2	2	1	0	0	0	0	0	1	1	0	1							1							1							3							1
318		2	1	2	0	2	2	2	2	2	2	1	1	0	0	0	0	1	2	1	3	4	5	6				3														1							3
319		2	1	0	2	2	1	2	2	2	2	1	2	0	0	0	0	0	0	2	6														5	6						5	6						1
320			0	0	0	1	2	2	2	2	2	2	2	0	0	2	0	0	0	0																						1	3	4					1
321		2	1	1	2	2	1	2	1	1	1	1	1	0	0	0	0	0	0	0	5							5							4							4							4
322		1	2	2	2	2	2	2	2	2	2	2	2	2	2	2	2	1	1	1	4							5							6							7							7
323			2	2	2	2	1	2	1	2	2	2	2	2	0	1	1	1	1	2	6							6							6							7							5
324		1	2	2	2	2	1	0	2	2	2	1	2	2	2	1	1	1	1	1	1							1							1							1
325			1	1	1	2	1	1	2	2	2	2	2	2	2	2	2	1	0	0	3							3							3							4							3
326			1	2	0	1	0	1	1	1	2	1	2	0	0	1	1	0	0	0	3							1														1
327		2	2	2	2	2	1	2	2	2	2	1	2	1	0	2	0	0	2	2	3	4						3							1							1							1
328		1	1	1	0	0	0	0	0	1	1	0	1	0	0	0	2	0	1	1	6							7
329		1	2	0	1	1	1	1	1	2	2	2	0	0	0	1	1	1	1	1	4	5	6												5	6						5	6						1
330		2	2	2	2	1	1	0	0	1	1	2	2	0	0	0	0	0	1	0	3	4						3							1							1							1
331		2	2	2	0	2	1	1	1	1	1	0	1	1	2	0	0	0	2	0	6							3														1							5
332			2	2	2	2	2	2	2	2	2	2	2	2	2	2	2	2	2	2	7							7							7														7
333			1	0	2	1	1	1	1	1	1	2	0	1	2	1	1	1	0	1	3	5													3							7							7
334			2	2	2	2	2	2	2	2	2	2	2	2	2	2	2	0	2	2	7							7							7							7							7
335		2	0	1	0	0	0	1	1	1	2	0	0	0	0	0	0	0	0	0
336			0	0	0	0	1	0	0	0	0	0	0	0	0	0	0	0	0	1																													1
337		1	0	0	1	0	0	2	0	1	0	0	0	2	0	0	0	0	0	0															3
338		2	1	1	1	1	1	1	1	0	2	1	2	1	1	1	1	1	1	1	1	6						3	6						1							1							1
339			0	1	0	1	1	1	1	2	2	2	0	1	1	1	1	0	0	0
340		2	1	1	2	2	1	0	2	2	2	1	2	0	2	0	2	2	2		5	6						5	6						4							5							1
341		1	2	2	2	2	2	2	2	2	2	2	2	0	0	1	0	0	0	1	5							3							7							7							6
342			2	1	0	1	0	1	1	2	2	1	1	0	2	1	2	0	1	0	1	4	6					1														1	3	4
343		1	0	0	0	0	1	1	1	2		1	0	1		1	0			2																													1
344		1	2	2	2	1	1	1	2	2	2	0	2	0	2	1		0	1	1	4							5							5							5							5
345		2	1	2	0	2	1	2	2	2	2	2	2	0	0	2	2	1	2	2	4							1														4							1
346			2		2	2	2	2	2	2	2	2	2	2		2			2	2	1	5	6												4	5						1	5						7
347			0	0	0	0	0	0	0	0	0	2	2	0	0	0	0	0	0	0
348		2	2	2	2	1	1	2	2	2	2	2	2	0	2	1	1	0	1	2	3	6						3	6						6							1							1
349		1	1	1	0	0	0	1	1	2	2	2	2	0	0	0	0	0	1	0	3	5	6					3	5
350			2	2	1	1															6							6							1							1	6
351		1	0	0	0	0	0	0	0	0	0	0	0	0	0	0	0	0	0	0
352		2	0	2	1	0	0	0	1	1	1	0	2	0	0	0	0	0	0	0								3	4	6					3
353		1	1	1	1	0	0	0	1	2	1	1	1	0	2	0	0	1	1	1	1	3	4	5	6			1	3						1
354		2	1	1	0			1	2	2	2	2	1	0	0	0	0	0	1	0	1	3						1
355		1	1	2	0	1	1	0	2	2	2	1	2	0	0	0	0	0	0	0								4	5
356		1	0	0	0	0	0	0	0	0	0	1	2	2	1	2	1	0	0	0
357		2	1		2	2	2	2	2	1	1	1		1		1	1			1	3	4													1	3	4					5
358			1	1	1	1	1	1	0	2	1	2	0	0	0	0	0	0	0	1	4	5	6					4	6						1							1	5						7
359			1	0	1	2	2	1	1	2	2	0	1	0	0	0	0	0	0	1	5														3							1							1
360			1	0	1	0	2	2	1	2	0	2	2	0	2	2	2	0	0	0	1														1														1
361		1	1	2	0	0	0	0	1	2	2	0	1	0	0	0	0	0	0	0	1	4	6					4
362			2	2	0	2	1	1	2	2	2	2	2	0	1	0	0	0	1	1	6							6														6							6
363		1								1	1									1
364			2	2	2	2	1	1	2	2	2	1	2	1	0	0	0	0	0	1	7							7							4							7							7
365		1	1	1	2	0	1	0	1	2	2	2	1	1	1	2	2	0	1	2	4	6						3							1	4	6												1
366		1	1	1	0	1	0	0	1	1	1	1	1	0	0	1	1	0	1	0	1							1	3													1	3
367			1	2	1	1	2	2	2	2	2	2	2	1	2	2	1	2	1	2	3	4	5	6				4	5	6					3	4	6					1	3	4	5	6			2
368		2	1	1	1	1	1	1	1	2	2	1	1	0	0	1	1	0	0	1	1	3						1	3						1	3						1	3						1
369		1	0	0	0	0	0	0	0	0	0	0	0	2	0	0	0	1	0	2
370		2	1		1	2	2	1	0	0	2	2	1	1	0	2	2	2	2	1	6														1							7							7
371			1	1	1	1	1	1		2	2	2	2	0	0	0	0	0	1	1	1	3	4	5	6			1	5						1	6						1	3	5					1
372		2	0	1	1	0	1	1	1	1	1	1	1	0	2	1	2	1	1	2								3							4														1
373		1
374		2	0	0	0	0	0	0	2	2	2	0	0	0	0	2	2	0	0	0
375		2	2	2	2	2	1	1	2	2	2	2	2
376		1	2	2	2	2	2	2	2	2	2	2	2	2		1	2	2		2	3	4	5	6				3	6						6							3							7
377			1	0	1	2	2	2	2	2	2	2	2	0	0	1	0	1	1	2	3	4	5	6											3	4						6							7
378		1	2	2	2	2	2	2	2	2	2	2	2	2	0	1	1	1	1	0	3							6							3							1							1
379			0	1	0	2	0	1	1	2	2	2	2	1	0	0	1	0	2	0								1														1
380		2	1	1	1	1	1	0	0	2	2	2	2	1	1	1	1	0	1	1	3							3							3							1							1
381		2	1	1	0	2	1	1	1	1	1	2	2	0	1	0	1	1	1	1	3	4						1														1	3						1
382			1	0	0	1	1	1	1	2	1	2	1	0	0	1	1	0	0	0	1	4	5	6																		1	4						1
383		1	0	0	0	0	0	0	0	0	0	0	0	0	0	0	0	0	0	0
384			1	1	0	1	1	1	1	1	1	2	2	1	1	1	1	1	1	0	3	6						3	6													3							3
385		2	2	2	2	2	1	1	1	2	2	2	2	0	0	1	1	0	1	1	3	4						4							4							4							4
386		2	1	2	1	2	1	1	2	2	2	1	2	1	1	1	1	0	1	1	4							4							3							3							3
387		2	1		2	1	2	1	2	2	2		2		2	2	2	1	1	2	6														6														7
388		1	2	2	2	2	2	2	2	2	2	2	2	2	2	1	2	0	2	0	1							1							1							1							1
389		1	1	0	2	2	2	2	2	2	2	2	2	1	0	1	1	2	2	2	5	6													1	3	5					1	3	5	6				1
390		1	0	2	0	2	0	0	2	2	2	0	2	0	0	0	0	0	0	2								7														1	5
391		1	2	2	2	2	1	2	2	2	2	1	1	0	0	0	1	0	1	1	5	6						5	6						3	6						5	6						5
392		1	1	1	2	2	2	2	2	2	2	2	2	2	2	2	2	2	2	2	1							1							1							1							1
393		1	0	0	1	1	1	1	1	2	2	1	2	0	0	0	0	1	2	0															3							5							5
394			1	1	0	0	2	0	0	1	0	0	1	0	0	1	1	0	0	0	1							1																					1
395		2													0
396		2	2	1	0	2	0	2	2	2	2	2	2	0	0	0	0	0	1	0	3							3														4
397		2	2	2	2	2	2	2	2	2	2	2	2	2	0	2	2	2	2	2	6							6							5	6						5	6
398		2	2	2	2	2	2	2	2	2	2	2	2	2	2	1	1	1	1	2	1	3	4	5	6			1	3	4	5	6			1	2	3	4	5	6		1	2	3	4	5	6		3
399			2	2	2	1	0	0	0	1	2	2	1	0	0	0	0	0	0	0	3							1							3							3
400			2																		5
401		2	1	1	0	1	0	2	1	2	2	2	1	0	0	0	0	0	2	0	1	3	4	5	6			1	3	4	5											1	4
402		1	2	2	2	2	2	2	2	2	2	2	2	0	2	2	2	0	0	1	7							7							7							7							7
403		1	1	1	1	1	1	1	2	0	0	0	2	0	1	1	1	2	2	2	6							1	4						6							1	6						1
404		2	2	2	0	0	0	0	0	0	0	2	2	2	2	2	2	2	2	2
405		2	1	1	1	1	0	1	1	2	2	2	2	0	0	0	0	1	2	0	1	3						1	3						1	3						1
406		2	1	0	2	0	0	0	0	1	2	0	1	0	0	2	0	0	0	0	4	6													1
407			0	1	1	0	0	2	2	2	2	1	1	0	0	0	0	0	0	0								1							3
408		1	2	2	2	0	2	2	2	2	2	2	2	0	2	1	2	2	2	2	4	5	6					4							4	6													2
409		2	0	0	1	1	1	2	1	2	2	2	2	0	0	1	1	1	1	2															4							4							4
410		1	0	0	2	1	1	2	0	2	2	0	0	1	0	2	0	0	2	2															4														1
411		2	2	2	2	2	2	2	2	2	2	2	2	2	2	1	1	1	1	2	5	6						7							7							5							1
412		2	0	2	0	1	1	2	1	2	2	1	2	0	0	0	0	0	0	0								1														1							1
413		1	1	1	1	1	1	1	1	1	1	1	1	0	0	0	0	0	2	0	1	3	4	5	6			1	3	4					1							1							1
414		2
415			2	1	0	2	0	0	0	2	2	1	2	0	0	1	1	0	0	0	1	3						1	3													1	3
416		1	2	2	0	2	2	2	2	2	2	1	2	0	2	0	2	1	0	2	6							7														6							5
417		1	1	1	0	2	0	1	1	2	2	2	2	0	0	1	1	0	0	0	1	4						1														1	3
418			0	0	0	1	1	0	0	0	0	1	0	0	0	1	1	0	0	0																						1							1
419		2	0	0	2	1	2	0	0	0	0	0	2	1	1	1	1	1	0	2															7														7
420		1	0	1	0	1	1	0	0	1	1	1	0	0	0	0	1	1	0	1								1	3	4	5	6										1	3	4	5	6			1
421		1	0	0	0	1	1	2	0	0	0	0	0	0	0	0	0	0	0	0																						7							7
422		1	1	1	2	2	2	1	1	2	2	2	2	0	0	1	1	0	0	0	1	3	4					1							2	3	4					1							1
423		1	2	2	0	2	0	1	2	2	2	1	0	0	0	1	0	0	0	0	5							5														1
424			2	2	1	2	2	2	2	2	2	2	2	2	2	2	2	2	2	1	1	3	6					1							1							1							7
425			2		2	2	2	2	2	2	2	2	2	1	2	2	2	2	2	2	6														6							5							5
426			0	1	0	1	0	0	0	1	2	0	0	0	0	0	0	0	0	0
427		2	2	2	2	2	2	2	2	2	2	1	1	0	2	1	1	0	0	1	6							6							3							7							7
428		2	0	0	0	0	0	0	0	2	1	1	0	0		0	0	0	0	0
429		2	1	1	0	1	0	0	1	1	1	2	2	1	1	0	0	0	0	1	1	4	6					1	4													1
430		1	1	1	2	2	1	1	1	2	2	2	2			1				1	3							3							3							3							3
431		2	1	2	1	1	1	1	1	1	1	1	2	0	0	1	1	0	1	2	6							3							3							3							3
432		2	2	1	2	1	1	0	0	2	2	2	2	2	0	1	0	2	2	2	6							1							6							1							1
433		1	1	1	1	1	1	1	1	1	1	1	1	1	1	1	2	1	1	1	1	3	4	6				1	3						1	3						1	3						1
434			2	2	1	1	1	1	2	2	1	0	2	1	1	2	1	0	2	2	1	3	4	6				7							1	3	4	6				6							7
435		2	1	1	1	0	0	0	0	1	1	0	0	1	0	1	0	0	0	0	3							3							3
436		2	1	2	0	0	1	0	0	2	2	2	2	0		0	0	0	0	1	3							7																					1
437		1	1	1	0	0	0	0	0	2	1	2	0	0	0	1	1	0	0	0	1							1
438			1	0	0	0	0	0	0	1	1	0	0	0	0	0	0	0	1	0	4
439		1	0	0	0	0	2	0	0	0	0	1	2	0		0		0	0																														7
440			2	2	1	2	1	2	2	2	2	1	1	1	1	1	1	0	2	1	1							1							1							1							1
441			0	0	0	0	0	1	1	1	1	0	0	0	0	0	0	0	0	0
442		1	1	2	2	2	1	1	2	2	2	2	2	1	0	2	1	0	0	0	3							4							7							7							3
443			1	2	0	1	1	0	1	1	1	1	2	0	0	0	0	0	1	0	4	6						4														4							3
444		1	2	2	2	2	1	2	2	2	2	2	2	2	2	1	1	0	0	0	4	6						3	4	5	6				1	6						1	4						1
445		2	1	1	0	1	1	0	0	1	1	1	1	0	0	0	1	0	0	0	3							3														3							3
446		1	2	2																	3	4	5	6				3	4	5	6
447		1	1	1	2	2	0	0	1	2	2	1	0	0	0	0	0	0	0	0	3	4						3							3	4						3
448			2	1	0	1	1	0	0	2	2	2	1	0	0	0	0	0	1	0	1	3						1	3													3							1
449			2	2	2	2	0	1	1	2	2	1	1	0	1	2	1	1	2	1	1	3	6					3	6						1	3	6					3
450			2	2	2	2	2	2	2	2	2	2	2			2	2	1	1	1	4							1							6														1
451		2	1	1	1	1	0	1	1	1	2	1	1	1	1	0	2	0	1	1	1							1							1							1
452		2	2	2	0	2	1	2	1	2	2	2	2	0	0	2	1	1	2	1	4							1														4							1
453		1	1	2	2	2	2	2	2	2	2	2	2	1	0	1	0	1	0	2	6							5							6							5							5
454		2
455		1	1	1	0	1	1	0	0	1	1	1	2	2	0	0	0	0	1	0	1	3						1	3													3	4						3
456			2	2	2	2	2	2	2	2	2	2	2	1	2	2	1	0	2	0	1	3	4	5	6			3	5	6					3	4	5	6				3	6						3
457			1	1	1	1	1	2	2	2	2	1	2	1	1	1	1	1	2	1	1	2	3	6				1	3	6					1	6						1
458		2	1	2	1	2	2	2	2	2	2	2	2	0	0	1	2	0	1	2	1	6						7							1	4						7							7
459		2	2	2						2	2	2		2		2					3							3
460			1	2	2	2	2	2	2	2	2	2	2	2	2	2	2	1	2	0	3	6						1	6						1							1							1
461		1	1	1	2	1	1	2	2	2	2	1	2	2	0	0	0	1	2	0	1	5						1							6							7							1
462		1	2	2	2	2	1	2	1	1	1	2	2	1	1	1	1	0	2	2	1	3	4	5	6			1	4	5					1	4						1	4						1
463		2	0	0	0	0	0	0	0	0	0		1	0	1	0	0	0	0	0
464		1	1	1	0	2	2	1	0	2	1	1	2	0	0	2	2	0	2	0	1							1														1	3						1
465		2	1	1	0	2	1	1	2	2	2	1	2	1	0	2	1	0	1	1	6							3														3							3
466		1	0	0	0	0	0	0	0	2	2	2	2	0	0	0	0	0	1	0
467		1	2	2	2	2	2	2	2	2	2	2	2	0	0	1	1	2	2	2	6							6							6							6							6
468		2	0	1	0	1	0	1	2	2	2	0	1	0	0	0	0	0	0	0								3														3
469			1	2	2	0	0	0	0	2	2	1	1	0	0	1	1	0	0	0	1							1							3
470			2	2	2	2	2	1	1	2	2	2	2	2	2	2	2	2	2	2	2							1							1							1							1
471			0	1	0	0	0	1	1	2	1	0	0	0	0	0	0	0	0	0								1
472		1	2	2	2	1	0	2	1	2	2	1	2	0	0	0	1	0	2	0	1	3	5					3	5						1							3
473		2	1	1	0	1	1	2	1	2	2	1	1	0	0	0	0	0	1	1	1	4						1														1							1
474		1	1	1	1	2	1	1	1	2	2	1	2	0	0	0	0	0	1	0	1	3	6					1	3						1							1	3						1
475		1	2	2	0	2	0	2	2	2	2	0	0	0	0	0	0	0	2	0	1	3	4	5				3														3
476			1	1	0	1	0	2	2	2	2	2	0	0	0	0	0	1	1	0	1	3	6					1	3	4	6											1	3
477			1	1	1	1	1	1	1	1	1	1	1	2		1					3	4	6					3	6						3							3							3
478			2	2	2	2	2	1	2	2	2	2	2	1	1		1	1	2	2
479		1
480		1	1	1	1	1	1	1	1	1	2	1	1	0	0	1	0	0	2	1	5							5							1							1							1
481		2	2	2	2	2	2	2	2	2	2	1	2	2	2	1	1	1	1	1	6							7							7							4							1
482		1	2		2		2	1	1	2	2	0	1	0	0	1	1	2	0	2	6														3
483		1
484		2	2	2	2																3	4	5	6				7							7
485			2	2	2	2	2	2	2	2	2	2	2	1	0	2	1	1	2	2	4	6						3							6							5							7
486		2	2	1	1	2	2	2	2	2	2	2	2	2		2	2	1	1	1	4	6						5							4	6						1	6						1
487			1	1	1	1	1	1	1	1	2	0	1	0	0	0	0	1	2	2	1	3	5	6				1							3							3							1
488		1	2	2	2	2	2	2	2	2	2	2	2	2					2	2	6							6							2							1							7
489		2	0	1	2	1	1	1	2	2	0	1	2	0	0	1	1	2	2	2								3							2							2							1
490		2	1	2	0	2	0	1	1	1	1	2	2	0	2	1	2	0	2	0	3	6						1														3	4	6
491		1	2	2	1	2	1	1	2	2	2	2	2	1	1	1	1	1	2	2	6							7							1							7							5
492		2	1	1	0	1	1	1	1	2	1	1	1	0	1	0	0	0	1	1	5	6						1														1							1
493		1	2	2	2	2	2	2	2	2	2	2	2	0	1	1	1	0	0	2	3	4						3	4						3	4						3	4						3
494			1	2	2	1	1	1	1	2	2	1	2	1	0	2	1	0	1	0	1	3	4	5				1	3						1	4						1							1
495		2	2	2	1	2	2	2	2	2	2	2	2	0	2	1	2	1	1	2	6							3							6							1							1
496		2	2	2	0	2	1	2	2	2	2	2	2	1	1	1	1	0	1	1	1	3	6					1	3	6												7							1
497		2	2	2	2	2	1	2	2	2	2	1	2	0	0	0	0	0	0	0	1	4	6					1							3							3							3
498								2
499		2	2	2	1	2	2	1	1	1	2	1	2	2	2	1	2	2	1	2	3							1							2							1							1
500		1	0	0	1	0	0	2	1	1	2		0	0	0	0	0	0	2	1															4
501		2	0	1	1	1	1	0	0	1	1	1	0	0	0	1	1	0	0	0								3							3							1							1
502			1	2	0	1	1	2	0	2	1	1	2	0	0	0	0	0	0	0
503		2	1	0	0	1	0	1	0	1	1	1	0	0	0	0	0	0	1	1	3	4	6																			6
504			2		2	2	2	2	2	2	2	2	2	2	2	2	2	2	2	2
505		2	2	2	2	2	2	1	2	2	2	2	2	1	2	2	2	2	2	2	3	6						6							6							7							7
506		1	2	2	2	2	2	2	2	2	2	1	2	1	2	2	2	2	2	2	1	2	3	4	5			1	3	4	5	6			1							1	2	3	4	5			1
507		1	2	2	2	2	2	2	2	2	2	0	2	0	1	0	0	0	0	2	5	6						7							7							7							7
508		2	1	2	0	1	0	0	0	2	2	0	0	0	0	0	0	0	0	0	1	2	5					1	2	3	5	6										1	6
509			2	2	1	2	0	1	1	2	2	2	2	2	2	0	0	0	2	2	3	6						1							1							7
510			1	1	2	1	1	2	2	2	2	1	2	1	1	1	1	1	2	1	3							3							7							3							1
511			1	1		0	1	2	0	0	0	0	1	0	1	0	0	0	2	0	3	4						3	4																				7
512		2	1	1	0	1	0	1	0	1		1	0	0	1	0	0	1	2	0	1							1														1
513			0	0	1	1	1	0	0	2	1	1	1	1	2	1	1	0	1	1															3							5							1
514		1	0	1	0	2	0	1	2	2	2	0	0	0	1	0	1	0	0	1								1	3	4	5	6										1	4	6
515			2	2	0	1	0	1	2	0	1	0	2	0	0	0	0	0	0	0	6							1														3
516		1
517		1	2	2	2	2	2	2	2	2	2		2	2	1	2	1	1	0	2	7							7							7							7							7
518			2	2	2	2	2	1	1	2	2	2	2	0	0	0	0	0	0	1	6							6							4							6							6
519		2	1	1	0	0	1	2	1	1	1	1	0	1	0	1	1	0	0	0	1	3	5					1	3	5																			1
520			0	0	0	0	0	0	0	1	0	2	0	0	0	0	0	0	1	0
521		1	2	2	2	2	2	2	2	2	2	2	1	1		2		2	2	2	3	5	6					7							3	4	5	6				7							5
522		2	2	2	2	2	2	2	2	2	2	1	2	2	1	2	1	1	2	2	1	3	4	5	6			6							3	6						1							7
523			2	2	0	2	1	2	2	2	2	2	2	2	0	1	1	0	2	1	3							3														3							3
524			1	1	0		0	1	1	1	1	1	0	0	0	0	0	0	0	0	1							1
525		1	1	0	0	1	0	1	0	1	1	0	0	0	0	0	0	0	0	0	3	5																				5
526		1	1	1	0	0	0	1	1	2	0	0	2	0	0	0	0	0	1	0	3	4	5					3	4
527		2	2	2	2	2	2	2	2	2	2	2	2	2	0	0	0	2	2	2	6							6							6							6							5
528			1	2	2	2	2	2	2	2	2	2	2	2	2	1	1	0	0	1	5	6						7							4							7							5
529		2	2	1	1	0	0	2	0	1	1	2	1			2	0	0	0	0	4							3							4
530		1	0	0	0	0	0	2	1	2	2	0	1	0	1	0	1	0	2	2
531			1	1	0	0	1	1	0	1	1	1	1	0	1	0	0	0	0	0	1	3						1	3																				1
532		1	2	2	2	1	2	2	2	2	2	1	1	1	1	1	1	1	1	1	1	3	5	6				1	3	6					1	3	4	6				6							1
533		1	2	2	1	1	1	1	1	2		1	1		1	1	1	0	1	1	6							3							3							3							3
534		2	2	2	2	2	1	1	2	2	2	2	2	1	1	1	1	1	1	1	1	3	6					1	3						2	3	6					3							1
535			1	1	2	2	1	0	0	2	2	2	2	0	0	1	1	1	0	1	6							6							3	6						6							1
536		1	2	2	1	2	1	1	1	1	1	2	1	2	2	1	1	1	1	1	1	2	5	6				1	2	5					6							6							1
537		1	1	0	2	2	1	1	1	1	1	2	2	1	0	0	0	1	1	1	6														1							5							1
538		2	0	0	0	0	0	0	2	2	2	1	2	0	0	1	2	0	0	0
539			2	2	1	2	2	2	2	2	2	2	2	1	1	2	2	2	2	1	6							6							1							6							7
540		1	1	1	0	1	2	1	1		1	2	2	0	0	2	2	0	0	0	1	3	6					1	3	6												1							7
541		1	1	1	1	0	0	1	1	2	2	1	1	0	1	0	0	0	0	0	3	4	5	6				2	3	4	5	6			4	6
542		2	1	0	0	0	0	0	0	0	0	0	0	1	0	0	0	0	0	1	3	6
543			1	1	1	1	0		2	2	2	2	0	1	0	0	0	0	1	0	5							4							5							1
544		1	1	2	2	1	2	2	2	2	2	2	2	0	2	2	2	0	1	2	4							4							1							4							7
545		2	2	2	2	2	2	2	2	2	2	2	1	2	2	2	2	1	2	2	4	5						1							1	4						7							7
546		2	1	2	1	1	1	0	0	1	1	1	2	1	1	1	2	0	0	1	4							1							3							3							3
547		1	1	0	1	0	0	1	1	1	1	0	0	0	0	0	0	0	0	0	3	4	5	6											1	3
548			0	0	1	1	0	2	0	2	1	2	2	0	0	0	1	0	1	0															6							1
549			1	1	0	1	0	1	0	1	1	2	1	0	0	1	1	1	2	0	1	3	4	6				1														1
550		1	2	2	2	2	2	2	2	2	2	2	2	2	2	2	2	2	2	2	3							3							3							3							3
551			0	0	0	0	0	0	0	1	2	2	0	0	0	1	1	0	2	0
552		1	2	2	2	2	2	2	2	2	2	2	2	2	2	2	2	2	2	2	4							4							4							4							4
553			1	1	1	2	2	1	1	2	2	1	1	0	0	1	1	0	1	0	1	3	4	5				1	5						1	3						1	3						7
554		1	1	2	2	1	1	1	1	1	1	1	1	0	1	1	1	0	0	1	6							3							3	4						3							3
555		2	1	0	1	1	1	2	0	1	0	0	0	0	0	1	1	2	1	2	1	2	5												5							7							1
556			2	0	2	2	2	2	2	2	2	2	2	0	0	2	2	2	2	2	5														5	6						7							7
557		2	0	1	2	2	2	0	0	2	2	2	2	1	0	1	0	0	0	2								3	5						6							5							5
558		2	2	2	2	2	2	2	2	2	2	2	2	0	0	0	0	0	0	0	7							1							1							1							1
559			1	1	2	2	2	1	1	1	1	1	1	1	1	0	0	1	1	1	1	3	4	5	6			3	6						1	3	4					1							1
560		2	2		2			2	2	2	2	2		2							7
561		2	2	2	2	2	2	2	2	2	2	2	1	1	0	0	1	0	0	0	3							3							3							3							3
562		1	1		1		2		1	2		0	2			0		1		2	1	6													4														6
563		1	1	0	0	0	0	1	0	1	1	0	0	0	0	0	0	0	0	0	3	4
564			1	2	0	0	1	0	1	2	2	0	2	0	0	0	1	0	2	1	3	5	6					7																					7
565			1	2	1	0	0	0	1	1	1	0	0	0	0	0	0	0	0	0	3							1
566		2	0	0	0	0	0	0	0	2	0	2	0	0	0	0	0	0	0	0
567			1	1	1	1	1	1	2	2	2	2	2	1	0	1	1	0	0	0	1							1							1							7							1
568		2	1	1	1	2	2	1	1	2	1	1	1	0	0	2	2	0	1	0	1	6						4	6						1							1	4						7
569		2	2	1	0	1	0	0	0	1	0	2	2	0	0	1	1	0	1	0	1	2	3	4				3	4													4
570		2	1	2	1	2	1	0	1	2	2	1	0	0	0	1	1	1	1	0	1	3						1	3	4					1							1	3						1
571		2	1	2	0	0	0	2	1	2	2	2	2	2		0	0	0	0	0	5							7
572		1	2	1	1	1	1	1	1	2	2	0	0	0	0	1	1	1	1	1	6							5							4							1							1
573		1	1	0	0	0	0	0	0	0	0	1	0	0	0	0	0	0	0	0	3	4
574		1	1		1	2	2	1	1	1	1	2	2	0	0	1	1	1	2	2	3	5	6
575			1	0	1	1	1	1	1	2	1	1	0	0	1	1	0	0	0	0	3	4													3							3							3
576		2	1	2	2	2	1	2	2	2	2	2	2	0	0	0	1	0	1	2	4	5	6					3	4	5	6				1	3	4	5	6			5							5
577		2	1	1	0	0	0	1	1	1	1	0	0	0	0	0	0	0	0	0	3							3
578		2	2	2		0	1	2	0	2	2	1	1	1	0	1	1	0	2	1	3	4	6					5	6																				7
579		2	2	2	2	2	2	2	2	2	2	1	2	2	2	2	2	1	2	2	6							7							6							7							1
580			1	1	0	0	0	0	0	1	1	2	2	0	0	0	0	0	0	0	1	3	4					1	3
581		1	1	0	1	1	1	0	0	1	1	0	1	0	0	0	0	0	0	1	6														3							6							5
582			0	1	1	1	1	1	1	2	1	1	2	0	0	0	0	0	0	0								1							3							3							3
583		1
584		1	2	2	2	2	2	2	2	2	2	2	2			1	1	1	2	2	3	4	5	6				3	4	5					7							7							7
585		2	2	2	2	2	2	2	2	2	2	2	2	2	2	2	2	2	2	2	6							6							6							5							7
586			0	0	0	0	0	0	0	0	0	0	1		0	0	0	0	0	0
587			1	1	0	2	0	2	2	2	2	1	2	0	0	1	1	0	1	0	4	6						3	4													1	3
588			2	2		2	2	2	2	2	2	2	2	0	0	1	1	0	1	0	6							6														7							7
589			2	2	2	2	0	1	1	1	1	0	0	0	0	0	0	0	0	0	1							1							1							1
590		1	1	1	2	1	1	2	0	2	2	2	2	0	2	1	2	1	2	2	1	3	4					1	3	4					3							3	4						1
591			1	2	2	2	2	2	2	2	2	2	2	2		2	0	0	2	1	1	4	6					1	6						1	4	6					1							7
592			2	2	1	2	1	2	2	2	2	2	1	0	2	1	1	0	2	2	1	3	6					1	3						1							1	3	6					1
593		1	1	1	2	2	1	1	2	2	2	2	2	0	0	1	1	0	1	0	1	3	4	5	6			1	3	4	5	6			4	6						5	6						1
594		1	1	2	0		1	2	1	2	2	2	2	0	0	0	0	0	1	0	6							1																					1
595		1	1	2	1	1	0	1	2	2	2	2	2	0	1	0	1	0	2	1	2	4	6					1	3						3							1	3
596		1
597		1	0	0	0	1	0	0	2	1	1	1	0	0	1	0	0	0	2	0																						1
598		1	1	2	0	2	0	2	2	2	2	1	2	0	0	0	0	0	0	0	5							5														1
599		1	2	2	2	2	2	2	2	2	2	2		1		2		2	1	1	3	4
600			2	2	2	2	1	1	0	2	1	2	1	0	1	0	0	0	0	0	1	3	5					5							3							3	5						1
601		2	1	0	1	0	0	0	0	1	0	0	0	0	1	0	0	0	0	0	3	5	6												3	4	6
602		1	1	1	2	2	2	2	2		2	2	2	1	0	0	0	1	1	1	1	3						1	3						2	3	4					1							7
603			2	2	2	2	0	1	1	2		2	1	0	1	0	0	0	0	0	6							6							6							1
604		1	1	0	1	1	1	1	0	2	2	2	1	1	0	1	0	1	0	1	4	6													4	6						6							5
605		2	1	1	0	1	0	1	1	1	1	1	2	0	0	0	0	0	2	0	1	3						1	3													4
606			2	2	2	2	1	2	2	2	2	2	2	2	2	2	2	1	1	1	3	4	6					1	3						3	6						3							3
607		2	2	2	2	2	2	2	2	2	2	2	2	0	0	2	2	0	1	2	6							6							6							6							7
608			0	0	1	2	2	0	0	2	0	2	2	2	0	1	0	0	0	2															1	5						4	5						1
609			1	1	1	0	0	2	1	1	1	1	1	0	0	0	1	0	0	0	1	3	6					1	3						1
610		2	1	1	1	1	1	1	1	1	1	1	1	1	1	1	1	1	1	1	6							3							3							3							3
611		2	0	0	1	2	1	0	1	2	0	1		1	2	2	1	1	1	1															1							1	3						1
612		1	1	1	0	1	0	1	1	2	1	1	0	0	0	0	0	0	0	0	3	4	6					1														1
613		1	1	1	0	1	2	1	0	2	2	2	2	2	0	1	0	0	1	0	1	4						1														1							7
614		2	1	0	1	1	1	1	0	1	1	2	0	0	1	1	1	1	0	2	5														5							6							5
615			1	0	0	2	0	0	0	2	0	0	1	0	0	0	0	0	2	0	1	3	4																			1	3	4
616			1	1	1	2	1	1	1	1	1	1	1	0	0	0	0	0	1	1	3							3							4							3							3
617		1	1	2	2	2	2	2	2	2	2	2	1	1	2	2	2	2	2	2	5							3							6							7							5
618		1	2	2	2	2	2	2	2	2	2	2	2	2	2	2	2	2	2	2	6							5							7							5							7
619		2	2	2	2	2	1	2	2	2	2	1	2	1	2	1	1	0	2	2	4	6						6							1							6							5
620		1	1	1	0	1	1	0	0	1	1	1	0	0	0	0	1	1	0	0	1							1														5							1
621		2	2	2	2	2	2	2	2	2	2	2	2	2	1	2	2	2	2	2	5	6						6							6														7
622			2	1	2	2	2	2	1	2	2	1	2	2	1	1	1	2	2	2	6							5							3							3							6
623		1	1	1	0	2	0	0	1	1	1	1	1	0	2	0	0	0	0	0	1	4	6					1	4	6												3
624			0	0	0	1		1	1	2	2	1	1	1		0		0	1	0																						1
625			1	1	1	2	0	1	1	2	2	1	2	0	0	0	0	0	1	1	3							3							3	4						3
626		1	0	0	0	1	0	0	0	1	1	0	0	1	0	0	0	0	2	1																						1
627			2	0	0	0	1	0	0	2	2	1	0	0	2	0	0	0	1	0	1	3																											1
628		1	2	2	2	2	2	2	2	2	2	2	2	2	2	2	2	2	2	2	6							5							6							6							7
629		1	0	0	0	1	0	0	1	2	2	1	2	0	0	0	0	0	0	0																						1
630			2	0	2	2	2	2	2	2	2	2	0	2		2	2	2	0	2	3														3							3							3
631		2	2	1	1	2	0	2	1	2	2	1	2	0	1	1	1	0	1	0	1	3	4	5	6			1	3	4	6				3	4	6					1	3	4
632		1	2	2	2	2	2	2	2	2	2	2	2	2	2	2	2	0	2	1	3	5	6					3							3	4						3							7
633			1	1	0	1	0	0	0	1	0	1	1	0	1	1	1	0	0	0	3	4	5	6				3	4	6												3	4	6
634		2								2
635		1	1		1		0			2	2	2	2	0	2	0	0	0	1	0	4	5	6												3	6
636		2	1	1	2	0	0	0	1	2	2	1	1	0	0	0	1	1	1	2	4	6						5	6						6
637		2	2	2	1	2	2	2	2	2	2	2	2	2	2	2	2	2	2	2	5	6						4							1							3	5						7
638		2	2	1	1	1	2	1	1	2	2	2	2	2	1	2	2	1	1	1	4	5						4	5						4	5						4	5						4
639			2	2	0	1	0	0	0	2	1	2	2	0	0	0	1	0	0	0	3	4	5	6				4														1	4
640			1	1	0	0	0	1	1	1	2	1	2	0	1	1	1	0	0	1	3	4						3	4
641			2	1	0	1	0	0	0	2	2	1	2	0	0	2	2	0	0	0	3	6						4														7
642		1	1	1	1	2	1	2	2	2	2	2	1	1	1	1	2	1	2	1	3							3							3							3							3
643		2	2	2	2	1	2	2	2	2	2	2	2	2	1	1	1	1	2	1	3							3							1							3							3
644		1	0	1	0	1	1	1	1	2	2	1	2	0	0	1	0	0	0	0								5														1							3
645			1	2	2	0	2	0	0	2	2	2	1	0	0	2	0	0	0	0	3	4						3	4						3	4	6												7
646		1	1	0	0	0	0	1	1	2	2	0	0	0	0	0	0	0	0	0	6
647		1	2	2	2	2	2	2	2	2	2	2	2	0	0	1		2	2	2	4														3							1							5
648			1	0	0	0	0	0	0	1	1	1	1	0	0	0	0	0	0	0	3	4
649		1	2	2	2	0	1	1	1	1	1	1	1					0	0	2	3	4	6					6							3	4	5												1
650		2	1	1	2	1	2	1	2	2	2	2	2	0	0	0	0	0	0	0	1	4	5	6				4	5						7							4	6						4
651			1	2	1	2	1	1	1	2	1	1	1	1		0	1	1	1	1	4	5						6							3	4	6					3	4						3
652		1	1	2	2	2	2	1	1	2	2	2	2	0	0	0	0	1	2	2	1	5	6					1	3	4	5				1	3	4	5	6			1	3	4	5	6			1
653			1	0	0	1	2	0	0	2	2	0	2	0	0	2	2	0	1	1	1	3																				1	3						7
654		1	0	0	2	1	0	1	1	2	2	2	2	0	0	1	0	0	0	0															3							3
655			1	2	0	1	0	0	1	2	2	1	1	0	0	1	1	0	0	0	3							3														1
656		2	1	1	1	1	1	1	2	2	2	2	2	1	0	1	1	1	1	1	3	4	6					1	6						1							1							1
657		1	1	0	0	0	0	0	0	1	0	1	0	1	0	0	0	0	0	0	3	4	6
658		2	0	0	0	1	1	0	0	2	2	0	0	0	0	0	0	0	0	0																						1							1
659		2	1	0	0	0	0	0	0	0	0	0	0	0	0	0	0	0	0	0	3
660		1	1	1	2	1	1	1	1	2	2	2	2	0	1	0	1	0	1	1	3							1							1							3							3
661			0	1	0	0	0	0	1	1	1	2	1	0	0	0	0	0	0	0								1
662			2	2	1	2	2	2	1	2	2	2	1	1	1	1	1	0	1	0	3	4						3	4						3	4						3	4						3
663		1	0	0	1	0	0	0	0	1	1	0	0	0	0	0	0	0	0	0															3
664		1	1	2	0	0	2	2	1	2	2	1	2	1	1	2	2	0	2	2	1							1																					1
665			0	0	0	0	0	0	0	0	0	2	0	0	0	0	1	0	0	0
666			0	0	0	2	1	1	0	2	2	2	2	0	0	1	0	0	2	0																						3							1
667		1	0	0	0	0	0	0	0	0	0	0	0	0	0	0	0	0	0	0
668		1	1	1	1	1	1	2	2	2	2	1	2	1	0	0	0	0	1	1	3	4	5	6				3	4	5	6				2	4						3	5						3
669		1	1	1	2	2	1	2	2	2	2	1	2	1	1	1	1	2	2	1	3	6						3	6						4	6						5	6						1
670			0		2	2	2	2	2	2	2	2	2	0	0	1	1	1	1	2															3							1							5
671		1	1	0	0	0	1	1	0	1	1	0	0	0	1	0	1	0	0	0
672			1	2	0	2	0	1	0	1	1	1	1	0	0	0	0	0	1	0	3							3														3
673			1	1	1	2	2	0	0	1	1	2	2	0	0	2	1	0	0	0	4														4							4							7
674		1	1	1	0	0	0	1	0	1	1	1	0	0	0	1	0	0	0	0	1	3	5					1	3
675			0	0	0	0	0	0	0	0	0	0	0	0	0	0	0	0	0	0
676		1	0	0	0	0	0	0	0	0	0	0	0	0	0	0	0	0	0	0
677		2	2	2	2	2	2	1	2	2	2	2	2	0	0	1	1	0	0	0	1	3						3							1							1	3						1
678		2	2	2	0	1	1	2	2	2	2	1	1	1	1	1	1	0	2	0	4							5														1							3
679		1	2	2	0	2	1	2	2	2	2	2	2	1	0	1	1	0	1	0	1							7														7							1
680		1	1	1	1		0	1	0	2	1	1	1	0	1	0	0	0	0	0	2	3	4	6				3	4						3	4
681		1	2	2	2	1	2	1	1	1	1	1	1	1	1	2	2	1	2	1	3							3							3							3							3
682		2	2	2	2	2	2	0	2	2	2	1	2	2	2	0	1	2	2	2	5	6						3	5	6					3	4	6					6							7
683		1	2	2	1	1	1	1	1	2	2	2	2	0	0	1	1	1	2	0	1	3	4					1	4						1	3						1	4						1
684		1	2	2	0	2		0	1	2	1	2	2	1	1	1	1	0	0	0	3							3														3
685		1	0	0	0	0	0	0	0	0	0	0	0	0	0	0	0	0	0	0
686			0	0	0	0	1	2	1	2	2	2	2	0	0	2	2	2	2	2																													7
687		1	1	1	1	1	1	1	1	1	2	1	2	2	2	0	0	1	1	1	3							3							3							3							3
688			2	1	0	0	0	0	0	0	0	1	1	0	0	0	0	0	0	0	1							1
689		2	2	2	2	2	2	2	2	2	2	2	1	0	0	1	2	0	0	0	5	6						3							1	6						6							5
690		2	2	2	2	2	2	2	2	2	2	2	2	2	2	1	1	0	2	2	5	6						1	3	5					1	3	5					7							1
691		1	2	2	2	2	2	2	2	2	2	2	2	0	0	1	1	0	2	1	3	4						3	4						3	4						7							7
692		2	1	1	0	0	1	0	0	2	1	1	2	0	0	1	1	0	0	1	4							3																					3
693			0	0	0	0	0	0	0	0	0	1	1	0	0	0	0	0	0	0
694		1	2	2	1	2	1	1	2	2	2	2	2	0	0	0	0	0	0	0	3							1							1							1							1
695		1	0	2	2	2	2	0	2	2	2	2	2	2	2	1	2	2	0	1
696		2	2	2	2	2	2	2	2	2	2	2	2	2	2	2	2	2	0	2	1	5						5							7							5							7
697		2	1	1	0	1	2	2	2	2	2	1	2	0	0	2	1	0	1	2	1	4						1														1	3						1
698		1	1	2	1	2	2	0	2	2	2	1	0	1	0	0	2	1	0	0	7							7							7							7							7
699		1	2	2	2	2	2	2	2	2	2	2	2	0	0	0	0	2	2	2	5							7							7							7							7
700		2	1	1	1	2	0	2	1	2	2	1	2	0	0	0	1	2	2	0	1	4	5	6				1							1							1
701			0	1	0	0	2	0	0	0	0	0	0	0	0	0	0	0	0									5																					3
702			0	0	0	1	2	0	0	0	0	1	2	2	2		1	0	0	1																						3							3
703		1	2	2	2		1	2	1	2	2	2	2	0	0	0	2		1	1	4	6						3							6														1
704		2	2	2	2	2	2	2	2	2	2	2	2	2	2	2	2	2	1	2	4	6						7							7							7							7
705			2	2	0	1	1	2	2	2	2	2	1	0	0	0	0	0	2	0	3	4	6					1	3	4	6											1							7
706		2	1	1	1	2	1	1	1	2	2	2	1	0	1	2	0	0	1	1	1							1							1							7							7
707		1
708		2	1	2	0	2	0	0	0	2	1	0	0	1	2		0	0	2	0	3	4	5	6				1														6
709		2	0	0	0	2	0	0	0	2	2	1	0	0	0	0	2	0	2	0																						3
710		2	0	0	0	0	0	0	1	1	1	1	2	1	1	1	1	0	0	1
711		1	1	1	1	1	0	2	2	2	2	1	2	0	0	0	0	0	2	0	1	3	4					1							1	3	6					1
712		2	2	2	2	2	2	1	1	2	2	1	0	1	2	2	2	1	2	0	3							4							4							3	4						1
713		1	0	0	1	2	2	2	2	2	2	1	0	0	0	0	0	2	2	2															3							7							7
714		2	2	2	2	2	2	2	2	2	2	2	2	2	2	2	1	2	2	2	6							7							3	4						5							7
715			2	2	2	2	1	0	2	2	2	2	2	0	0	2	0	0	0	2	4	5						4							4							4							4
716		2	2	2	1	1	1	2	1	2	2	1	2	0	0	0	0	0	0	0	1							1							1							1							1
717			2	2	2	2	2	2	2	2	2	2	2	1	1	2	2	1	2	2	5							6							6							6							7
718			0	2	2	2	1	0	1	2	2	2	2	0		2	1	2	1	2								3	6						3	6						6							5
719			1	1	0	1	2	1	1	2	1	1	2	1	0	0	0	0	0	0	1	3						1														1							7
720			2	2	2		2	2	2	2											3							3							3														3
721		1	2	2	2	2	2	2	2	2	2	2	2	2	2	2	2	2	2	2	3	5	6					3	6						3	4	5					7							5
722			0	0	0	1	0	0	0	1	0	0	1	0	0	1	0	0	0	1																						1
723		2	2	2	2	2	2	2	2	2	2	2	2	1	1	1	1	0	2	2	5							7							4							7							7
724		1	1	0	0	0	0	1	2	2	2	1	1	0	0	0	0	0	0	0	3	6
725			2	2	2	2		2	1	2	1	2	2	0	2	1	2	0	0	0	1	5	6					1	5	6					1	3	4	5	6			1	5	6
726		1	1	1	0	1	1	1	1	2	2	1	2	0	0	0	0	0	0	0
727		1	0	1	2	2	2	0	0	0	0	2	2	1	1	2	2	1	0	1								3							3							7							7
728
729			2	2	0	2	1	0	1	2	2	2	2	0	0	0	1	0	1	0	1							1														1							1
730		1	2	2	1	1	1	2	2	2	2	2	2	0	0	0	0	0	1	0	3	6						3	6						3							3							1
731		1
732		1	1	2	1	2	2	2	2	2	2	2	1	1	1	2	1	1	2	2	3							3							3							3							3
733			0	0	0	0	0	0	0	2	1	1	0	0	0	1	1	0	1	1
734			0	1	1	0	1	2	2	1	2	1	2	0	0	2	2	0	1	2								3							3														1
735			2	2	2	2	2	2	2	2	2
736		2	2	2	2	2	2	2	2	2	2	1	1	0	0	1	1	0	0	0	6							3							1							7							7
737		2	1	2	2			2	2	2	2	2	2	2	1	0	0	2	2	2	7
738		1	0	0	0	0	0	0	0	0	0	0	0	0	0	0	0		2	0
739		1	2	2	1	2	2	1	1	2	2	2	2	1	1	1	1	1	1	1	1							3							1							1							7
740		1	1		1	0	1	1	1	2	1		2	2		2	2	1	2	2	3														1														1
741		1	2	2	2	2	2	2	2	2	2	2	2	0	0	0	0	1	2	2	1	3	4	5				1	3	4	5				3	4						1	5						1
742			1	1	1	2	1	2	1	2	2	2	2	1		1	1		2	2	1	3	6					1							1							1							1
743		2	1		0	1	1	2	2	2	2	2	1	0	0	2	0	0	0	0	3																					3							3
744			2	0	0	1	1	0	0	0	0	1	1	1	0	0	1	0	0	0	2	3																				2	3						1
745		1	1																		3
746		1	0	0	2	0	0	0	0	1	1	0	1	0	0	0	1	1	1	2															6
747		1	2	2	2	2	2	2	2	2	2	2	2	1	1	1	1	0	2	2	3	4	5	6				4	6						4							1	3						1
748			1	1	0	1	1	1	1	1	1	1	1	0	0	0	0	0	0	1	3							6														3							3
749			2	1	1	0	0	0	0	1	2	1	2	0	0	0	0	0	0	0	3	6						1	6						1	3	6
750			1	0	0	1	0	0	0	0	0	0	0	0	0	0	0	0	0	0	1	3	4																			3	4
751		1	1	2	1	2	1	1	1	2	2	2	1	0	0	0	0	0	2	0	3	6						4							1							3							3
752		2	0	0	0	0	0	0	0	0	0	0	0	0	1	0	1	0	0	1
753		2	2	2	2	2	2	2	2	2	2	2	2	2	2	2	2	1	1	2	6							6							6							6							6
754		2	0	0	0	1		0	1	0	0	1	2		0	0	1	0	2	0
755		1	0	1	1	0	0	0	0	2	0	1	2	0	0	0	0	0	0	0								3
756		2	2	2	2	2	2	2	2	2	2	1	2	0	0	0	0	0	2	1	3	4	6					1	3	4	6				3	4	6					3							7
757		1	2	2	2	2	2	2	2	2	2	2	2	2	2	2	2	2	2	2	1	2	3	4	5	6		1							1	2	3	4	5	6		1	5	6					1
758		2	1	2	1	1	0	2	1	2	2	1	1	0	0	0	1	0	0	0	6							7							3							6
759		1
760		2	1	1	0	1	0	1	0	1	1	0	0	0	0	0	0	0	0	0	1							1														1
761		1	0	0	1	1	0	0	0	0	1	0	1	0	0	0	0	1	1	0															1							1
762		2	1	0	0	0	1	0	0	0	0	0	0	0	0	1	0	0	0	0	6																												1
763		1	1	1	1	0	2	2	1	1	1	1	0	0	0	0	0	0	2	0	6							1							1														1
764			1	0	0	1	0	0	0	0	2	1	0	0	0	0	0	0	0	0	1																					1
765			1	1	0	1	0	2	0	2	1	2	2	0	0	0	0	0	0	0	5							1														1
766			2	2	0	0	0	2	2	0	2	0	0	0	0	1	1	1	2	0	3	6						6
767		2	2	2	2	2	2	2	2	2	2	2	2	2	2	2	2	2	2	2	5							5							5							5							5
768			1	1	1	2	2	2	2	2	2	2	2	2	2	2	2	2	1	2	3	5						3	4	5					3	4	5					3	4	5					3
769		1	2	1	0	2	1	0	2	2	2	0	1	0	0	0	0	0	2	0	1							5														5							1
770		1	2	2	2	2	2	2	2	2	2	1	2	1							5							1							4	6						5							7
771		2	2	2	2	2	2	2	2	2	2	2	2	1	0	0	0	0	0	2	6							6							4							6							6
772		1	2	2	2	2	2	2	2	2	2	1	2	2	1	2	2	1	1	1	6							6							7							7							7
773			1	1	0	0	1	2	2	2	2	1	2	0	0	1	0	0	2	0	3	4						1	4																				1
774		1	1	1	1	1	1	1	1	2	2	1		0	1	1	0	0	2	0	1	3	4	5				1	3	4					1							1	3						1
775			1	0	0	0	0	0	0	0	0	0	1	0	0	0	0	0	0	0	3
776		1	2	2	2	2	1	2	2	2	2	2	1	1		1	1	2	2	1	6							7							6							1							1
777			2	2	0	1	1	2	2	2	1	2	2	0	0	1	0	0	0	0	1	4	5					1	4													1							1
778			1	2	2	2	2	2	2	2	2	2	2	1	1	0	2	0	0	0	2	6						7							7							7							7
779		2	1					1		2											3
780			1	2	2	2	1	1	1	2	2	1	1	1	1	0	0	0	2	0	1	4	6					4							3	4	6					1							1
781		2	2	2	1	1	1	2	1	2	1	1	2	1	0	2	0	0	1	0	3	4	6					1	3						3	4	6					1	6						1
782		1	0	0	0	0	0	0	0	0	0	1	0	0	2	2		0	0	1
783			2	2	2	2	2	2	2	2	2	2	2	2	2	2	2	1	1	1	3	4	5	6				1	3						1	4	6					1							1
784			0	0	1	0	0	2	1	2	2	2	2	0	2	2	2	0	2	2															4
785			1	1	0	1	0	0	0	2	2	1	2	0	1	0	1	0	1	0	3	4	6					1														1
786			0	0	0	0	1	0	0	0	0	0	0	0	0	0	0	0	0	0
787			1	1	0	1	1	1	1	1	1	1	2	1	1	1	1	1	2	1	3							3														1							1
788		1	2	2	2	2	2	2	2	2	2	2	2	2	2	2	2	2	2	2	4							4							4							4							4
789		1	2	2	2	2	2	2	2	2	2	2	2	2	2	2	2	1	2	2	6							7							6							6							6
790		1	2		2	2	2	2	2	2	2	2	2			2				2
791		1	2	2	2	0	0	0	0	2	0	2	2	0	0	2	2	0	1	1	3	6						7							7
792		2	1	2	1	1	0	1	1	2	2	1	1	1	1	0	0	0	1	0	4							4							3							1
793		1	1	1	1	1	1	1	1	2	2	2	2	1	2	1	2	0	1	1	1	3	4	5				1	3	4	5				4	6						3							5
794		1	1	2	1	2	0	2	2	2	2	2	1	0	2	1	2	0	1	0	1							1							1							1
795		2	2	2	1	1	0	1	1	1	2	1	2	1	0	1	1	0	1	1	1	3	4	5				1	3	4	6				1	3	4					1
796			2	2	2	2	1	2	2	2	2	2	2	1	0	0	1	0	1	0	3	4						3							2	3	4					1	3						1
797			2	2	2	2	2	2	2	2	2	1	1	0	0	0	0	0	2	0	3							3							3							3							1
798		2	1	1	1	2	1	2	2	2	2	1	1	1	1	1	1	1	1	1	1							1							1							1							1
799		1	2	2	0	1	1	1	1	2	1	1	1	0	0	1	1	0	1	1	6							6														7							7
800		2	0	0	0	2	2	0	0	0	2	2	2	2	0	2	2	0	2																							7							7
801		1	1	2	0	1	1	2	2	2	2	1	2	1	1	1	1	1	0	0
802		2	2	2	0	2	2	2	2	2	2	2	2	2	2	2	2	0	2	2	3							3														3							1
803			2	2	1	1	2	2	1	2	1	2	2	1	2	1	2	0	0	1	1	3						1	3						1	3						1
804		2	0	0	1	0	0	0	0	2	1	2	2	0	0	0	2	0	0	0															1
805
806		1	2	2	2	2	2	2	2	2	2	2	2	2	2	2	2	2	2	2	6							6							3							6							3
807			2	2	1	2	1	2	2	2	2	2	2	0	2	0	0	0	0	0	1	3	6					1	3						1	3						3							1
808		1	2	2	2	2	2	2	1	2	1	1	2	2	0	2	2	0	0	0	1	2	3	4	5	6		2	4	6					2	4	6					1							1
809		1	2	1	0	0	2	1	1	1	1	2	1	0	0	1	1	0	0	0	3	4						3	4																				1
810		2	2	2	1	1	1	2	2	2	2	2	2	2	2	1	2	0	1	1	3	4	6					1	3						4	6						1	3	6					7
811		2	1	1	0	1	1	1	1	2	2	2	1	0	0	1	1	0	1	0	3							3														1							1
812		2								2
813		2	1	2	2	2	1	2	2	2	2	1	1	1	1	0	1	0	2	2	3	6						3	4						1							1	4						1
814		2	2	2	2	2	2	2	2	2	2	2	2	2	1	2		2	2	2	6							5							6							1							1
815		2	1	2	1	1	1	0	1	1	1	1	2	1	1	1	1	1		1	1	3	4	5	6			3	5						1	3						1	3	5	6				1
816		1	2	2	2	2	2	1	1	2	2	1	1	2	2	2	2	2	2	2	3	4	6					3	4	6					3	4	6					6							5
817		1
818		2	1	1	0	0	0	0	0	1	1	1	1	0	0	0	0	0	0	0	3							3	4
819		2	1		0	0	0	1	1	1	1	1	1	0	0	1	1	0	1	1	3	5
820		1	0	2	0	2	0	0	0	0	2	0	0	0	0	0	0	0	0	0								4														4
821
822		2	2	2	2	2	2	2	2	2	2	2	2	2	1	0	0	0	1	0	3							3							3							3							1
823			1	1	0	2	0	0	1	2	2	0	1	0	0	0	0	0	0	0	1	3	6					1														1
824			1	0	0	0	0	0	0	1	1	0	0	0		0		0	0	0	4
825		2	1	1	2	0	1	1	2	2	2	0	0	0	0	2	1	0	0	0	3							3							3	4													1
826		2
827		1	2	2	0	1	1	1	2	2	2	2	2	0	0	2	1	0	1	0	1	5	6					1														1							1
828
829		2	2	2	2	1	0	2	2	2	2	2	2	0	0	0	0	0		2	2	4	6					4							2	6						4
830		1	1	1	1	1	0	2	1	1	1	1	0	0	0	0	0	1	2	1	3	4	5	6				5	6						5	6						5
831		2	2	0	2	1	2	1	1	1	1	1	0	1	1	2	0	2	0	1	3														1	3						1	3						7
832		2	2	0	2	2	1	1	1	2	2	1	2	1	2	1	2	1	0	1	3	4	6												3	4	6					1	3	6					1
833		2	0	0	0	0	0	1	0	2	1	1	2	0	0	0	0	0	0	0
834		2	1	1	2	1	1	2	2	2	2	2	2	1	1	1	1	0	0	0															3	6
835			1	1	0	2	2	0	0	2	2	2	2	0	2	0	0	0	0	0	1	3	4					1	3													1	3						1
836		2	2	2	2	1	1	1	0	2	0	1	2	1	0	2	1	0	0	0	3	4	5					3	4	5					1	3						1	6						1
837		2	0	0	0	0	0	0	0	1	0	0	0	0	0	1	1	0	0	0
838		1	1	1	2	1	1	2	1	1	2	1	1	1	1	1	1	0	2	1	5	6						5	6						1	6						1	5						1
839		1	1	1	1	1	0	2	1	2	2	2	2	2	2	1	1	1	2	2	3							3							3							3
840			1	1	0	1	1	1	1	2	2	2	1	1	1	2	1	0	1	0	1							1
841		2	2	2	2	2	2	2	2	2	2	1	2	2	2	1	1	0	0	0	1	3	6					1	3	6					1							1	3	4					1
842			2	2	2	2	2	2	2	2	2	2	2	2	2	1	1	2	2	2	3	4	5					7							1							1							1
843		2	2	2	2	2	2	2	2	2	2	1	2	1	0	2	0	2	2	2	6							6							6							7							7
844		1	2	2	2	2	2	2	2	2	2	1	2	0	0	2	2	2	2	2	4							3							3							1							1
845		2	2	2	2	2	2	2	2	2	2	2	2	2		1		0	0	1	1							1							1							5							7
846		2	1	1	1	0	1	0	1	1	1	1	2	1	1	1	1	2	2	2	1							1							1														1
847			1	1	1	1	0	0	0	0	0		1	0	2	2	2	0	0	0	3							3							3							3
848			1	1	2	0	1	0	0	2	0	1	1	0	0	0	0	1	1	1	6							6							6														6
849		1	1	2	2	2	2	2	1	2	2	1	2	2	2	1	2	1	2	2	5	6						5							7							5							5
850		1	1	1	2	2	1	2	1	2	1	1	1	1	0	0	1	1	1	1															6							6
851		2	2	2	1	1	0	2	2	2	2	2	2	0	0	1	1	0	2	0	3	4	5	6				3	4	5	6				3	4	6					1	3	4	5	6
852			1	2	2	1	2	1	2	2	1	2	2	2	2	2	1	1	2	2	3	4						3							3	4						3							7
853		1	1	1	0	0	0	1	1	1	1	1	1	0	0	1	1	0	0	0	6							5
854		2	1	2	2	2	1	1	1	2	2	1	2	2	2	1	1	0	2	0	3							1							1							1							1
855		2
856		2	1	1	1	1	1	1	1	2	2	1	2	1		1	1	1	1	1	2							1							1							1							1
857		1
858		2	1	0	0	2	1	2	0	2	2	1	2	1	1	0	0	1	1	1	3	4																				3	4						1
859		2	0	0	0	0	0	0	0	1	1	0	0	0	0	0	0	0	0	0
860			0	0	0	0	0	0	0	0	0	0	0	0	0	0	0	0	0	0
861		2	1	2	0	1	0	0	0	2	2	2	0	0	0	0	0	0	0	0	1							1														1
862		2	1	1	0	2	2	1	1	2	2	0	2	0	0	2	2	0	0	0
863		1	2	2	2	2	2	2	2	2	2	2	2	1	2	1	1	1	1	1	5							5							6							5							5
864		1	0	0	0	0	0	0	0	0	0	0	1	0	0	0	0	0	1	0
865		1	1	1	0	2	0	2	2	2	2	2	2	0	0	0	0	0	0	0	1	3	4	6				1	3	4												1	3	4
866			1	2	2	2	2	2	1	2	2	2	2	2	2	2	2	1	2	2	4							5							3							6							1
867		1	2	2	2	2	2	2	2	2	2	2	2	2	2	2	2	1	2	2	7							4							7							7							7
868		2	2	2	1			2		2	2		0			0	0		1		1							7							1
869		1	1	1	1	1	0	1	0	1	1	1	1	1	1	1	1	0	1	1	1	3	4					1	3	4					1	3	4					1	3	4
870		1	1	1	1	1	1	1	1	1	1	1	1	1	0	0	0	1	1	0	3							3							3							3							3
871			2	2	2	2	2	2	2	2	2	2	2	2	2	2	2	1	1	2	3							3							4							3							3
872		1	0	0	1	1	0	0	0	1	0	0	0	0	0	0	0	0	2	0															4							7
873			2	2	2	2	2	2	2	2	2	2	2	0	0	0	0	0	2	0	1							1							1							7							1
874		2	0	0	1	0	0	0	0	0	0	0	1	0	1	0	0	0	0	1															3	4	6
875		1	0	0	0	0	0	0	0	0	0	0	0	0	0	0	0	0	0	0
876			2	0	1	2	2	2	2	2	2	1	1	2	2	1	1	0	2	2	4	6													6							4	6						1
877			2	2	1	1	0	1	1	2	1	1	2	0	0	1	1	1	1	0	3							3							1	3						3
878		1	2		2	2	2	2	2	2	2	2	0	0	2	2	2	1	1	1
879		2	2	2	1	2	1	2	2	2	2	2	2	2	2	2	2	1	1	2	3							3	6						1							3							1
880		1	2	0	2	1	2	2	2	2	2	0	0	2	0	0	0	0	0	0	6														6							5	6						5
881		1	2	2	0	0	0	2	1	2	2	2	1	1	0	0	0	0	0	0	4	6						4	6
882		2	1	1	1	1	2	0	0	1	1	1	1	1	0	1	1	0	0	0	6							1							6							6							7
883			1	1	0	1	1	1	1	2	2	2	2	2	1	1	1	2	2	2	1							1														1							1
884		2	0	0	0	0	0	0	0	0	0	0	0	0	0	0	0	0	0	0
885		1	1	1	1	1	1	1	1	1	1	1	1	0	0	0	0	0	0	0	3							3							3							3							3
886		2	1	1	1	1	1	2	1	2	2	1	2	0	0	0	0	0	2	0	3							3							6							3							3
887			2	2	2	2	2	2	2	2	2	2	2	1	1	2	2	2	2	2	3							3							3							3							3
888		2	0	0	1	0	0	1	0	1	0	0	0	0	0	0	0	0	0	0															1
889			2	2	2	1	2	2	2	2	2	2	2	0	1	1	1	0	1	1	3	4						7							3	4						3	4						3
890		1	1	0	0	0	0	0	0	0	0	0	0	0	0	0	0	0	1	0	3
891		2	1	1	0	1	1	1	1	2	1	1	1	0	0	0	1	0	0	0	4	6						4	6													4							4
892			1	1	2	2	2	2	2	2	2	2	2	0	0	1	2	0	2	2	6							6							7							7							7
893		1	2	2	1	0	0	2	0	2	2	1	0	2	2	0	1	0	2		6							7							1	5	6
894		2	0	0	0	0	0	0	0	1	1	0	1	0	1	0	0	0	1	0
895		1	0	1	1	1	1	1	1	1	1	1	1	0	0	0	1	1	2	0								1							4							4							5
896		2	1		1	2	2	2	2	2	2	1	2			1	1		2	2	5														3							5							7
897			0	0	0	1	2	2	2	2	2	1	0	0	0	1	1	1	2	1																						1							1
898			2	2	2	2	0	1	2	2	2	1	0	1	0	0	2	0	0	2	3	5	6					3							1	3	4	6				4
899			1	0	2	0	0	0	0	0	0	0	2	0	0	0	0	0	0	0	3														3	4	6
900		2	1	0	2	1	2	2	0	1	0	2	1	0	0	2	0	0	0	2	3	4													3	4						3	4						1
901		1	1	0	2	0	1	1	2	2	2	1	2	0	0	1	1	0	0	0	3														7														1
902			1	2	1	2	2	1	1	2	2	2	1	1	1	2	2	2	2	2	5							6							1							6							6
903			0	1	0	1	1	1	0	1	1	1	1	0	0	0	0	0	0	0								1	3													1							1
904			1		2			2		2	2										5														1
905		1	2	2	2	2	1	2	2	2	2	2	1	1	1	2	2	2	2	2	3							6							7							1							3
906		1	1	1	1	1	1	1	1	1	1	2	0	0	2	0	0	0	1	1	6							3							6							1							1
907		2	2			2	2	2				2		0	0	0	0	0		0	5																					7							7
908		1	2	1	1	1	1	2	1	2	1	1	2	1	1	1	2	0	1	2	3	4						3							7							7							7
909		1	1	1	0	1	1	1	1	2	1	2	2	0	1	0	1	0	1	1	1	3	4	5	6			1	3													1	3	4	5	6			1
910			2	0	2	2	1	0	0	0	1	2	2	0	2	1	1	0	0	1	3														6							3							1
911		2	2	2	2	2	2	2	2	2	2	2									3							3							3							3							3
912			2	2	2	2	2	2	2	2	2	2	2	0	0	1	1	0	1	2	3	6						3	6						1							3							3
913		1	1	1	1	2	0	1	1	1	1	1	1	0	0	0	0	0	0	0	3	5	6					3	5						3							3
914		2		2	2	2	2	2	2	2	2	2	2				2	2	0	2								6							6							5							5
915		1	0	1	2	2	2	2	2	2	2	2	2	0	1	1	1	0	1	2								5							6							4							5
916			2	2	2	2	2	2	2	2	2	2	2	0	1	0	1	2	2	2	3	4	5	6				1	3	4	5	6			3	4	6					3	4	6					1
917		2	1	1	0	0	0	0	1	2	0	2	1	0	0	0	0	0	0	0	5							1
918		1	0	0	1	2	1	0	1	2	2	2	0	1	1	2	2	0	0	1															6
919		2	1	1	1	1	1	1	1	1	1	1	1	0	0	1	0	0	1	1	5	6						5	6						6							5	6						5
920		1	1	0	0	2	1	1	1	2	2	2	2	0	2	1	1	2	0	1	5																					5							5
921			2	2	0	0	1	0	0	1	1	2	2	0	0	0	0	0	0	0	3							1																					1
922			1	2	2	2	1	2	1	2	2	0	0	0	0	0	0	0	0	0	3							3							1							3							1
923		1	1	1	2	0	0	0	0	2	2	0	1	0	0	1	1	0	0	0	3							3							7
924		2	2	2	2	1	1	1	1	1	1	2	2	0	0	1	0	0	0	0	3							3							3							3							3
925		1	1	1	0	1	0	0	1	1	1	2	2	0	0	1	1	0	1	0	3	4						1	3	4												1	4
926			0	0	0	2	1	0	0	0	0	1	2	0	0		2	1	1	2																						3
927		2	1	1	2	2	2	1	2	2	2	1	0	0	0	1	1	0	0	2	3							3							3							3							3
928		1	1	1	0	2	1	1	1	2	1	1	1	1	0	0	0	0	0	1	5							5														5	6						1
929			2	1	0	0	0	0	0	1	0	0	0	0	2	1	2	1	1	0	3							3
930			0	1	1	1	0	2	1	2	1	1	2	0	0	0	1	0	1	1								1	3	4	6				1	3						1	3
931		2	1	1	1	1	1	0	0	1	1		1	1	0	1	1		2	1
932		1	1	1	1	1	1	0	1	1	1	1	0	0	0	0	0	0	0	0	6							1	6						1							1							1
933			1	1	1	2	1	0	0	0	0	1	0	0	0	0	0	0	0	0	3							3							3							3							3
934		2	1	0	1	1	2	1	1	1	1	2	1	0	0	1	1	0	0	0	5														3							3							5
935		2	2	2	2	2	1	2	2	2	2	2	2	1	1	1	2	1	0	1	6							6							6							7							5
936		1	1	1	0	2	2	0	0	2	2		1	1	1	2		0	2	0	3							1														1							7
937		1	1	1	1	2	2	2	1	2	2	2	1	0	0	1	1	0	0	1	1	3						1	3						3	4	6					1	3						3
938		1	1	1	0	1	1	2	1	1	1	1	0	0	0	1	1	0	0	0	3							3														3							3
939		1	1	1	0	2	0	0	1	2	2	2	1	0	1	0	0	0	1	0	6							6														3
940			0	0	0	0	0	0	0	0	0	0	0	0	0	0	0	0	0	0
941			0	0	0	0	0	0	0	2	2	2	2	1	0	1	1	0	0	0
942		2	2	2	2	2	2	2	2	2	2	2	2	0	0	1	1	1	1	1	5							6							7							6							7
943		1	1	1	1	1	1	1	2	2	2	1	2	0	1	0	1	0	1	0	3	4	6					3	6						3	4	6					3							3
944		2	2	2	2	2	2	2	2	2	2	2	2	2	2	2	2	0	0	1	4	6						4							6							4							4
945		1	1	2	2	2	2	2	2	2	2	1	2	0	0	1	1	2	1	2	4	6						6							1							6							5
946		1	1	2	2	2	1	1	1	1	1	0	2	0	2	1	2	2	0	1	6							3							3							5							5
947		1	2	2	1	1	2	1	1	2	2	0	1	0	1	2	1	0	0	0	3	4						3	4						3							3							1
948		2	2	1	0	2	2	2	2	2	0	2	2	2	0	2	0	0	2	0	2							1														1							1
949		2	2	2	2	2	1	1	1	2	2	1	2	0	0	2	2	0	1	1	3	4	6					1	3						6							1							1
950
951			2	0	1	0	0	0	0	2	2	0	1	0	0	2	1	0	0	0	3														4
952		2	1	1	1	1	1	1	1	1	1	1	1	0	1	0	1	0	0	0	3							3							3							3							3
953		2	2	2	2	2	2	2	2	2	2	2	2	1	1	1	1	2	2	2	3	4	5	6				3	4	5	6				3	4	5	6				3	4	5	6				5
954		2	1	1	2	1	0	0	1	2	1	2	1	1	2	0	0	0	0	1	1	3	4	6				1	3	4					1	4						1	2	3	4	5
955			2	2	2	2	2	2	2	2	2	2	0	2	2	1	0	0	1	1	3	5	6					5	6						4							6							3
956		1	1	1	1	2	1	1	1	2	2	1	2	1	1	0	1	1	0	2	6							6							6							6							6
957		1	0	0	1	1	0	0	0	2	2	2	2	0	0	0	0	0	0	0															7							6
958		1	2	2	2	2	2	2	2	2	2	1	2	0	0	2	1	0	1	0	5							5							4							4							4
959			1	1	1	2	1	2	2	2	2	2	2	1	1	1	2	1	2	1	3	6						3	6						3	6						4	6						1
960			2	2	2	1	2	0	2	2	2	2	2	1	2	2	2	0	0	0	3							1							3							1							7
961		2	0	0	1	0	0	0	0	0	0	0	0	0	0	1	1	0	0	1															3
962			2	2	2	2	2	2	2	2	2	2	2		2	2	2	1	1	2	3							3							1
963		2	1	2	1	1	0	1	1	2	2	1	1	0	0	1	1	0	1	1	3							6							3							1
964			2	2	1	2	1	1	1	1	1	1	1	0	0	1	1	0	2	2	3							3							3							3							3
965			1	1	0	1	0	0	1	1	1	1	0	0	0	0	0	0	0	0	1	4						1														1
966		1	0	0	0	0	0	1	1	2	2	2	1	0	0	2	0	0	0	0
967			1	1	0	1	0	1	1	2	2	1	1	0	2	1	1	0	0	1	3							5														3
968			2	2	2	2	2	2	2	2	2	2	2	1	0	0	0	0	1	0	1							1							1							1							1
969		2	2		2	2	2	2	2	2	2	2	2	2	2	1	1	0	2	2	3	5													3
970		2	1		1	2	0	0	0	1	2	1	2	1	1	1	0	2	1	2	3	6													4	6						7
971		1	1	1	0	1	0	1	1	2	2	1	0	0	0	0	0	0	2	0	1	4	6					1	4	6												1	4
972		1	1	1	0	2	0	0	1	2	2	2	0	0	0	0		0	1	0	3							3														1
973		2	1																		6
974		1	0	0	0	2	2	1	1	2	2	1	2		2	1	1	1	2	0																						1
975		1	1	2	2	1	0	1	2	2	2	2	2	1	1	0	1	1	2	2	3	5	6					5	6						5	6						2	3	5	6
976			1	1	0	1	0	0	1	2	1	2	1	0	0	0	1	0	2	0	1	3						1	3													7
977		2	1	2	1	2	2	2	2	2	2	2	2	1	1	0	0	0	0	2	3	4	5	6				1	6						1	3						1							1
978		1	2	1	1	1	0	1	1	2	2	1	2	2	2	1	2	2	2	2	4							3							3							1
979			0	0	0	1	1	2	0	2	0	0	0	0	0	1	0	0	1	0																						1							3
980		1	1	0	0	2	2	1	1	2	2	2	2	1	1	2	2	2	2	2	1	3																				1	3						1
981		2	1	2	2	1	0	0	0		2	2	1	0	0	0	0	0	1	0	4							6							6							1
982		1	0	1	1	2	1	1	1	2	1	0	1	1		0	0	0	0	0
983		1	0	0	0	0	0	0	0	0	0	0	1	0	0	0	0	0	0	0
984		1	1	1	1	1	1	2	1	2	2	2	1	0	0	0	0	0	0	1	1	3	4	5	6			1	3	5					1	3	4					1	3	4	5	6			3
985		2	2	2	2	2	2	2		2	2	2	2	2	0	2	1			2	6							6							7							7							7
986		1	2	2	2	1	1	0	1	2	2	2	2	0	0	1	1	0	0	1	5	6						6							1	3	6					5	6						3
987		2	2	2	2	2	2	2	2	2	2	2	2	0	0	2	2	0	0	0	5							5							7							5							5
988		2	1	1	1	2	0	0	2	2	2	1	0	0	0	0	0	0	0	0	1	3						1	3						1							3
989		2	2	2	2	2	2	2	2	2	2	0	2	1	2	2	2	0	1	1	3	4						3	4						3							5							3
990		2
991		2	1	1	1	1	1	0	1	2	1	1	1	1	1	1	1	2	1	2	6							5							7							5							5
992			2	2	2	2	2	2	2	2	2	2	2	2	2	1	2	2	2	2	5	6						5	6						5	6						5	6						5
993		2	1	1	1	1	1	2	1	2	2	1	2	0	0	0	0	0	0	1	3							1	3						1	3	4					1	3						3
994		1	0	0	0	1	0	0	1	2	2	0	0	1	0	1	1	0	0	0																						3
995			1	2	1	2	2	2	2	2	2	2	1	1	1	2	2	2	2	2	3	4						7							3	4						1	2	5	6				7
996		1	2	2	1	1	1	2	1	2	2	2	1	1	0	1	2	0	0	0	3	6						3	6						6							3							1
997			2	1	1	1	1	2	2	2	1	1	2	1	1	0	1	0	2	0	5							3							3							3							3
998		1	2	2	1	1	1	1	1	2	2	2	2	0	0	2	2	0	1	1	3	4						3							1							1							1
999		1	2	2	2	2	2	2	2	2	2	2	2	0	0	0	0	2	2	1	5	6						5	6						1							7							5
1000			0	1	0	1	0	0	0	2	0	0	0	0	0	0	0	0	0	0								1														1
1001		1	1	2	2					2	2	1	1	0	1	0	1	0	0	0	3	4						3							3	4
1002		2	0	0	0	0	0	0	0	2	2	1	0	0	0	0	0	0	1	0
1003		1	1	1	1	1	1	1	1	1	1	1	1	1	1	1	1	1	1	1	3	4						3	4						3							3							3
1004		2	2	1	0	1	0	2	2	2	2	2	2	1	1	2	2	0	1	0	5							6														3
1005			1	1	1	1	1	1	1	2	2	1	1	1	1	1	1	1	1	1	3	4	5	6				1	2	3	4	5	6		3	4	5	6				3	4	5	6				1
1006		2	1	2	2		1	1	2	2	2	2	0	1	0	2	0	1	0	1	6							7							1														5
1007		1	1	1	1	1	1	1	1	2	2	1	0	1	2	2	2	1	1	1	3	4	5	6				3							3	4						2	3						3
1008			2	2	1	2	0	2	2	2	2	2	2	0	0	0	0	0	0	0	3	6						3	6						3	6						1
1009			1	1	1	2	2	2	2	2	2	2	2	1	1	1	1	1	2	2	1	3	4					3							3							1	3						1
1010		1	1	0	0	1	0	0	0	2	1	0	1	0	0	0	0	0	0	0	1																					1
1011		1	2	2	2	2	1	2	2	2	1	1	1	1	1	1	1	1	2	1	1	3	4	5				1	3						3	4						1	3						1
1012			2	2	0	2	2	2	1	2		2	2	2	0	1	1	0	2	0	3							4														7							1
1013		1	0	1	2	1	1	1	1	1	1	2	0	1	1	1	1	0	0	0								1	3	4	5	6			3	4	6					1	3	4	5	6			1
1014		1	2	2	1	2	2	2	1	2	1	1	2	1	2	2	2	2	1	2	1	3	5	6				1	4	5	6				1							3	5	6					1
1015		2	1	1	1	1	1	1	1	1	1	1	1	1	0	1	1	0	0	1	3							3							3							3							3
1016		2				0	0		0					0	0			0	0
1017		1	1	1	2	1	2	1	2	2	2	1	1	1	1	2	1	0	1	1	1	3	4	5	6			1	3	4	5				3	4	5					3	4	5					7
1018		1	0	1	0	0	0	0	1	1	1	1	1	0	0	0	0	0	0	0								1
1019		2	1	1	0	1	0	1	0	1	1	2	2	0	0	1	1	0	1	0	1	3	4					1	4													1	4
1020			1	1	1	1	0	0	1	2	1	0	2	1	0	1	1	0	0	0	1	3	4	6				1	3	4					1							1	3	4
1021		1	2	2	2	0	0	0	0	0	0	0	0	0	0	0	0	0	0	0	3	4
1022			2	2	2	1	2	2	2	2	2	2	0	0	1	2	2	0	0	1	3	6						3	6						3	6						3	6						3
1023		2	1	2	2	2	2	2	2	2	2	2	2	1	0	1	1	2	1	2	6							6							7							7							7
1024		2	2	2	1	2	1	2	2	2	2	1	2	1	1	0	0	0	1	0	3	4						3							3							3							3
1025			1	0	0	0	0	0	0	1	1	1	0	0	0	0	0	0	1	0	3
1026		2	1	1	0	2	0	2	1	2	2	1	2	0	0	0	0	0	1	0	1	3	4	6				1	3													6
1027		2
1028			2	2	1	1	1	2	1	1		1	1	0	0	0	0	0	0	0	3							3							3							3							3
1029		1
1030			1	1	0	1	0	1	1	1	0	0	1	1	0	1	1	0	1	0	1	3						1	3													1	3
1031		2	1	2		0	0	0	0	1	1	2	2	0	0	0	0	0	2	0	3							3
1032		1	2	2	1	1	2	1	1	1	1	1	1	0	0	2	1	0	1	2	6							6							1							6							6
1033		1	1	1	0	1	0	0	0	1	1	1	0	0	0	0	0	1	0	0	3							1														1
1034		1	2	1	2	2	1	2	2	2	2	1	0	2	0	0	1	1	1	0	3														6							7
1035			1	1	1	1	1	1	1	1		2	2	0	0	0	0	0	0	0	4	6						1							4							1	2						1
1036			2	2	0	2	0	0	0	2	2	2	2	0	0	0	0	0	1	0	1	3	4					1	3													1	3	4
1037			1	0	0	0	0	0	0	1	1	2	2	0	0	0	0	0	0	0
1038		2	0	0	0	0	0	1	1	2	2	0	2	0	0	0	0	0	1	0
1039		1	2	2	2	2	2	2	2	2	2	2	2	2	2	2	2	2	2	2	7							7							7							7							7
1040		1	0	0	0	1	0	0	0	1	0	1	1	1	2	2	2	0	0	0																						1
1041		1	2	0	2	2	2	2	2	2	2	2	2	1	1	1	1	2	2	2	6																					3							1
1042			2	2	2	2	2	2	2	2	2	2	2	0	0	0	0	0	1	1	4	6						1							4	6						1	6						1
1043			0	0	0	0	0	0	0	0	0	0	0	0	0	0	0	0	0	0
1044		1	0	1	1	1	2	2	1	2	2	1	2	2	2	1	2	1	1	2								3							1							3
1045		2	2	2	1	2	0	2	1	2	2	2	2	0	0	2	0	0	1	1	3	6						1	3	6					3	6						3	6
1046		2	1	2	1	2	2	2	2	2	2	2	1	1	2	2	2	1	1	2	6							6							3							4							3
1047		1	2	2	1	2	1	2	1	2	1	1	2	0	0	1	1	0	1	0	1	3	5	6				1							1	6						1							1
1048		2
1049		2	2	2	2	2	2	2	2	2	2	2	2	2	2	2	2	2	2	2	3	5	6					7							3	5	6					7							7
1050		2	1	0	1	1	0	0	1	2	2	2	2	0	0	0	0	0	1	0	1	3													1							1
1051		1	1	0	1	0	1	0	1	2	2	1	1	0	1	0	1	1	2	1	1														1														7
1052		2	1	1	2	1	1	1	1	2	2	1	1	1	1	1	1	1	0	1	3							3							1							3							3
1053		1	2	2	2	2	1	2	2	2	2	2	2	2	1	1	1	0	1	2	4	5						7							3	5						5	6						1
1054		2	0	1	0	1	0	1	1	2	2	1	1	0	2	1	0	1	1	1								3														1
1055		2	1	2	0	1	2	0	1	2	2	2	1	0	0	1	0	0	0	0	1							1														1							1
1056			0	0	0	0	0	0	0	2		0	0	0	0	0	0	0	0	0
1057			1	2	1	0	1	2	2	2	2	1	2	1		0	0	0	2	1	7							7							1														1
1058		1	2		2	2	2	2	2	2	2	2	2	2	2	2	2	2	2	2	4	6													6							6							5
1059		1	2	1	2	2	2	2	2	2	2	1	1	2	2	2	1	1	2	1	3							4							3
1060		1	1	0	1	1	1	1	2	2	2	2	1	1	1	1	1	1	1	2	6														3	4	6					5	6						5
1061		1	2	0	2	2	2	2	2	2	2	2	2	0	0	2	2	0	2	1	6														7														3
1062		1	2																		6
1063		1	1	2	2	2	2	1	2	2	2	2	2	2	2	1	2	2	2	2	4							3							4							7							7
1064		2	2	1	1	2	2	2	2	2	2	2	2	2	2	2	1	1	2	2	4							4							3							4							4
1065		2	0	2	0	1	0	1	1	2	1	0	0	0	0	0	0	0	0	0								1	3	4												1
1066		1	1	2	1	2	2	2	1	2	1	1	2	2	2	0	1	1	0	1	3	4	5	6				3	4	5	6				1							7							7
1067										2	2	2	1		0	0	0	0	1	0
1068		1	0	0	2	1	2	0	0	2	2	2	2	2	2	1	2	1	1	0															1							1							4
1069			2	1	0	1	1	1	1	2	2	2	2	1	0	1	1		2	1	6							1														1							1
1070		2	2	2	1	2	0	2	1	2	2	1	2	0	0	1	0	0	0	2	1	3	6					1	6						1							3
1071		2	1	2	1	1	1	1	1	2	2	2	2	2	2	2	2	0	2	0	3							3	4													7
1072		1	1	0	2	0	0	1	1	2	2	0	0	0	0	0	0	0	1	1	3														3
1073		2						1	0	0	1	2	2	0	2		1	2	0	1
1074		1	1	0	1	2	1	2	2	2	2	1	2	1	1	2	1	0	1	2	3														1							1	4						1
1075			2	2	0	1	0	2	2	2	2	2	2	0	0	2	2	0	2	0	2	3	4					4														4
1076		1	1	1	2	2	0	1	2	2	2	0	2	0	0	0	0	0	1	1	5	6						5							7							7
1077		1	2	2	2	2	2	2	2	2	2	1	1	1	1	2	2	1	1	1	1	3	4	5	6			3	4	5	6				2	4	6					3	4	5	6				3
1078		2	2	2	2	2	2	2	1	2	2	2	2	1	1	1	1	1	0	2	6							3							6							7							7
1079		1
1080		2	2	2	0	2	1	1	1	2	2	1	1	0	0	2	2	0	0	0	1	3	4					1
1081		2	1	1	1	1	2	2	2	2	2	2	2	2	2	2	2	1	2	1	6							1							3							1							1
1082		1	1	1	1	2	1	2	1	2	2	2	2	1	1	1	1	1	2	1	3							3							1							3
1083		1	2	2	1	1	1	1	1	2	1	1	2	0	0	2	1	1	2	2	3	4	5	6				3	4	6					3	4	6					3	4	5	6				7
1084		2	1	2	0	0	0	1	0	1	1	0	0	0	0	0	0	0	0	0	3	5	6					7
1085		1
1086			0	0	0	0	0	0	0	0	0	0	0	0	0	0	0	0	0	0
1087			1	0	0	2	1	0	0	0	1	1	1	1	0	1	1	0	0	0	1																					7							1
1088		1	0	2	2	1	0	1	0	2	2	2	1	0	0	0	0	0	2	0								3							3							3
1089		1	2	2	2	2	2	2	2	2	2	2	1	0	2	0	1	2	1	1	3	4	5	6				3	4	5	6				3	4	6					3	4	5	6				1
1090		1	0	1	1	1	1	1	2	2	2	1	0	0	0	0	1	0	0	1								4							3							3	4						1
1091			2	2	2	2	2	2	2	2	2	1	2	2	2	1	1	0	2	1	3							3							1							4							1
1092		1	2	2	2	2	1	2	1	2	2	2	2	0	0	1	0	0	0	2	1	4	5					3	4	5					1							7							5
1093		1	0	1	0	0	0	0	0	1	1	0	1	0	0	1	1	0	0	0								1
1094		1	1	1	1	1	1	1	1	1	1	1	1	0	0	1	0	0	0	0	4	5
1095		2	2	1	2	2	1	1	1	2	2	1	2	2	1	1	1	2	1	1
1096			0	1	1	2	0	0	1	2	1	0	0	0	0	0	1	0	0	0								3							3	4	5	6				7
1097		1	2	2	2	2	2	2	2	2	2	1	1	0	1	0	1	0	1	1	3	4	5	6				3	4	6					3	4	6					3	4						3
1098			1	1	0	0	1	2	1	2	2	2	2	0	0	0	0	0	0	1	3							3																					3
1099		1	1	0	0	2	2	2	2	2	2	1	1	0	0	1	0	0	2	0	1																					4
1100		1
1101		1	1	1	1	1	1	1	1	1	1	2	1	0	0	1	1	0	0	0	3							3							3							3							3
1102			1	1	0	1	0	0	0	1	0	2	2	1	1	0	0	0	0	0	1							1														1
1103
1104			1	1	1	1	0	2	0	1	1	1	1	0	0	0	0	0	0	1	3	5						3							3							1
1105		2	0	1	1	0	0	0	0	2	1	1	0	0	0	0	0	0	0	0								1	3						7
1106			1	1	1	1	1	1	1	1	1	2	1	1	1	1	1	1	1	1	1	3	4	6				1							1	3	6					1							1
1107		1	2	2	2	1	2	1	2	2	2	2	2	2	1	2	1	2	1	1	3							3							3	6													3
1108		1	2	2	2	2	2	2	2	2	2	2	2	0	2	1	2	0	0	0	6							7							6							5							4
1109			0	0	0	0	0	0	0	1	1	0	0	0	0	0	2	0	0	0
1110		1	2	2	2		2	1	1	2		2	2	2	2	1	2	0	0	1
1111			2	2	0	2	2	2	0	2	0	2	2	0	0	2	1	0	0	2	6							6														6							1
1112		2	1	1	1	1	1	1	0	0	0	1	2	0	0	1	2	1	1	1	3	4						3							4							3							3
1113		2	0	0	2	1	0	0	0	0	0	2	2	0	0	2	0	0	0	0															3							3
1114		2	2	2	2	1	1	2	1	2	2	2	1	1	2	1	2	1	2	2	1	3	6					1	3	6					3	6						3	6						1
1115			1	2	0	1	1	1	0	1	2	1	0	0	0	0	0	0	1	0	1							1														1							1
1116		1
1117			0	2	0	0	1	0	0	1	1	1	0	0	0	0	0	0	0	0																													1
1118		2	0	0	0	0	0	0	0	0	0	0	0	0	0	0	0	0	0	0
1119		1	1	1	1	1	1	0	2	2	2	2	2	0	0	0	0	0	2	2	3	4						3	4						3	4						3	4						3
1120		2
1121			1	1	0	1	1	1	1	1	1	1	1	0	0	0	0	0	0	0	1	3	6					1	3													1	3						3
1122		2	1	2	1	1	1	1	1	2	1	1	1	0	0	0	0	0	0	1	3	6						3							1	6						1	3						1
1123			0	0	2	1	1	1	1	1	1	2	0	0	0	1	0	0	0	1															7							3							7
1124			1	1	1	1	1	2	1	1	1					1
1125			2	2	0	2	1	2	2	2	2	2	2	2	0	2	1	0	0	0	3	4	6					7														1	3						1
1126			1	0	0	1	0	0	1	1	1	1	2	0	1	1	1	0	0	0	1	3	4	6																		3
1127			1	0	1	0	0	0	1	2	1	0	0	0	0	2	2	0	0	0	3	4													3	4
1128		2	0	0	2	0	0	0	0	0	0	2	1	2	2	2	2	2	0	0															3
1129		1	2	1	1	1	1	2	2	2	2	1	1	1		1		2	2		6							1							1							3							1
1130		1	2	2	0	2	0	0	1	2	2	0	1	0	0	1	0	0	0	0	3	6						3														3
1131		2	1	2	1	2	1	1	1	2	2	1	1	0	1	0	1	0	0	0	3							3							1							3							1
1132			2	2	2	1	1	1	2	2	2	1	2	0	0	2	2	0	0	0	3	4	5	6				3	4	5	6				3							3							7
1133		2	2	2	2	2	2	2	2	2	2	2	2	2	2	2	2	2	2		5
1134		2	1	1	0	1	0	0	2	2	2	1	0	0	0	0	0	0	0	0	1							1														1
1135			1	1	0	1	0	0	1	2	1	1	0	0	0	0	0	0	1	0	2	3	4					1														4
1136			2	2	0	2	2	0	0	2	2	2	2	0	2	1	1	0	2	0	3	4						3	4													3							1
1137		1	1	1	0	1	1	0	1	1	2	1	2	0	1	0	0	0	2	0	1							3														1							1
1138			0	0	1	0	0	0	0	2	1	1	1	0	2	1	1	0	0	1															4
1139		1	0	1	0	0	1	1	1	2	2	0	1	0	0	0	0	0	1	0								3																					3
1140		1
1141		2	1	1	0	0	0	0	0	0	0	0	0	0	0	0	0	0	0	0	3							3
1142		1
1143		1	0	2	0	2	0	0	2	2	2	1	0	0	0	0	0	0	2	0								3														3
1144			0	0	0	0	0	0	0	1	1	0	1	0	0	0	0	0	0	0
1145		1
1146										2	2	2
1147			1	1	0	1	1	1	0	2	2	1	1	0	0	0	0	1	1	1	1	3	6					1														6							1
1148			2	2	2	2	1	2	2	2	2	1	1	2	2	1	1	0	1	0	6							7							1							3							1
1149		1	2	2	1	1	1	2	2	2	2	2	2	0	1	1	1	0	1	1	3	4	5	6				3	4	6					3	6						3	4	6					3
1150		1	1	2	2	2	1	2	2	2	2	2	2	1	1	1		1	2	2	4	5	6					7							4							1	4	5	6				1
1151			2		1					2	2	1	1								3	4	6												3
1152			0	0	0	0	0	0	0	1	0	0	1	0	0	0	0	0	0	0
1153			2	2	2	2	1	2	2	2	2	2	2	2	2	2	2		2	2	2	3	4					3							3							3							1
1154		1	1	1	1	0	0	0	1	1	1	0	1	1	0	0	0	1	1	1	6							7							6
1155		2	2	2	2	2	2	2	2	2	2	2	2	2	2	2	2	2	2	2	1	3	4					1	4						1							1	3						1
1156		1	1	1	1	0	0	0	1	2	2	1	2	0	0	0	0	0	0	1	6							3	4	6					6
1157		1	1	1	0	1	0	0	0	1	1	1	2	0	0	0	0	0	0	0	1							3														1
1158		2	1	1	2	2	1	1	1	2	2	2	1	0	0	1	1	0	1	0	1	3	4	5				1							1							1							1
1159		1	1	0	0	1	0	1	1	2	2	0	2	0	0	0	0	0	0	0	1																					1
1160		2	1	1	1	1	1	2	1	2	2	1	2	0	0	0	0	0	0	0	1							3							3							3							3
1161		2	2	1	2	2	2	2	1	2	1	2	1	1	1	2	1	2	1	1	3	4	5	6				5							3	4	5	6				1	2						3
1162		1	1	2	0	2	0	2	2	2	2	1	0	0	2	0	2	0	0	0	1	3	6					1	6													1
1163		2	1				1			2	2	1	2			1	1		1		3	4	5	6																									1
1164		1	2	2	2	0	0	0	0	2	2	2	1	0	0	0	0	0	0	0	3	4						3	4						4
1165		2	0	0	0	0	0	0	0	0	0	0	1	0	0	0	1	0	0	0
1166			1	1	0	0	0	0	0	0	0	0	0	0	0	0	0	0	0	0	1							1
1167		1	1	1	1	0	0	0	0	0	0	1	1	1	1	1		1	1	1	4							3							1
1168			2	2	1	2	1	1	1	2	2	1	1	0	0	1	1	0	0	0	3	4	6					3	4						3	4						3	4						3
1169		2	1	1	1	0	0	0	0	1	1	0	1	0	0	0	0	0	1	0	3	4	6					3	4	6					1
1170		1	0	1	1	0	0	0	0	0		0	0	0	0	0	0	0	0	0								6							4
1171		2	1	2	0	1	0	0	0	2	0	1	1	0	0	1	0	0	2	0	3							3														1
1172			2	2		2	2	1	1	1	1	2		0	0	0	0			1
1173			0	0	0	1	1	0	1	1	1	2	0	0	0	1	1	1	1	0																						1							1
1174		1	0	1	1	0	0	0	2	2	2	1	1	0	0	0	0	0	1	0								3							3	6
1175			1	1	0	1	1	2	1	1	1	2	2	0	0	1	0	0	0	0
1176		2	1	1	0	1	1	0	1	1	1	0	0	0	0	1	0	0	0	0	4							1														1							1
1177			1	2	2	2	2	0	0	2	2	2	2	0	0	1	1	0	0	0	1							1							1							1							1
1178			1	1	0	0	0	1	1	1	1	1	1	0	0	1	1	0	0	0	4							3
1179			0	0	0	0	0	0	0	0	0	0	0	0	0	0	0	0	0	0
1180		2	0	1	0	2	1	2	1	2	2	1	2		1	1	1	0	2	1								3														7							1
1181		2	2	2	2	2	1	2	2	2	2	2	0	1	0	1	1	1	0	2	1	5						7							7							7							3
1182		1	0	0	0	0	0	0	0	0	0	1	1	0	2	1	0	0	0	0
1183		1	1	1	1	1	0	1	1	2	1	1	1	1	1	1	1	0	1	1	3							3							3							3
1184		1	1		1	0	1	2	0	2	0	0	0	0							6														6														6
1185			2	2	1	1	1	0	0	2	1	2	2	0	0	0	0	1	1	0	1	2	3	4	6			1							1							1							1
1186		1	0	0	0	1	0	0	0	0	0	1	0	0	0	0	0	0	0	0																						1
1187		2	0	0	0	0	0	0	0	1	1	0	1	0	0	0	0	0	0	1
1188			1	2	2	2	2	2	2	2	2	2	0	1	1	2	2	1	0	2	6							7							3	5	6					6							6
1189		1	2	2	0	2	2	2	2	2	2	2	2	1							3							3														3							3
1190		2	2	2	2		1	2	2	2	2	2	2	2	2	1		1	0	2	3							3							3														1
1191		2	2	2	2	2	2	2	2	2	2	2	2	0	0	1	0	0	0	1
1192		1	0	0	2	0	1	0	0	1	0	0	0	0	0	1	0	0	0	1															6														5
1193		2	0	1	0	0	0	1	1	2	2	0	2	0	0	0	0	0	0	0								1	3	4	5	6
1194			2	2	2	2	1	2	2	2	2	2	2	1	0	1	0	0	2	2	6							6							5	6						1							3
1195			2	2	2	2	2	2	2	2	2	2	2	2		2		2	2	2	6							6							6							6							6
1196		2	1	1	2	1	1	2	1	1	1	2	2	0	1	0	1	0	0	0	3							3							3							3							3
1197			1	1	2	1	0	1	2	2	2	0	1	0	1	0	0	0	0	1	3	4	6					1	3						2	4	6					3
1198			2	2	2	1	2	2	2	2	2	2	1	0	0	0	0	0	0	2	6							6							6							4							1
1199		2	2	2	2	1	1	2	2	2	2	1	1	0	0	0	0	0	0	0	1	3	4	6				1							1							1							1
1200		2	2	2	0	0	0	2	0	0	0	0	0	0	0	0	0	0	0	0	6							6
1201		2	0	0	0	1	0	0	0	2	2	2	2	0	0	2	0	0	2	0																						3
1202		2	2	2	2	1	2	0	0	2	2	1	2	0	0	1	2	1	2	0	1	3	4					1							1							1							1
1203		1	1	1	1	2	1	2	1	2	2	1	1	0	2	0	0	0	0	0	1							1							1							1							1
1204		1	0	1	0	0	0	0	0	1	0	0	0	0	0	0	0	0	0	0								1	3
1205		1	1	1	2	2	0	2	2	2	2	2	2	0	2	0	0	0	2	0	1							1							1							1
1206		2	1	1	2	2	2	2	2	2	2	1	1	0	0	1	1	0	0	0	7							7							1							1							7
1207		1	1	2	1	0	0	0	0	2	2	0	1	0	0	0	0	0	0	0	3	4	6					6							1	3	4	6
1208			0	0	0	0	0	0	0	0	0	0	1	1	0	1	0	0	0	0
1209			0	0	0	1	2	0	0	1	1	1	0	0	0	1	0	0	2	0																						3							7
1210		1	1	1	1	2	1	2	1	2	2	2	2	0	0	0	0	0	0	0	5	6						4	5						6							5	6						3
1211			2	2	2	1	1	1	1	2	1	2	2	2	2	1	1	0	0	1	2	3	4	5	6			6							3	4	6					6							4
1212		2	2	1	0	2	1	2	2	2	2	2	2	0	1	2	2	0	0	1	1	4	6					1	6													1							6
1213		1	1	1	1	1	1	1	2	2	2	2	2	2	2	2	2	2	2	2
1214			1	2	1	2	1	0	0	2	1	2	2	0	0	1	0	0	1	1	4							3							1							1							1
1215		2	2	2	2	2	2	2	2	2	2	2	2	0	1	2	2	0	1	0	6							1							6							3							3
1216		2	2	2	2	2	2	2	2	2	2	1	1	0	0	0	0	0	1	2	3	5	6					3	5						3	6						3	5						3
1217			0	1	1	0	0	1	0	1	1	0	0	0	1	0	1	0	0	0								1							1
1218		2	0	1	0	1	1	0	0	2	2	1	1	0	0	0	0	0	1	1								4														4							1
1219			1	1	2	2	1	1	2	2	2	1	1	1	2	0	1	1	2	1	6							3	4	6					3	4	6					1	3	4					1
1220		1	2	2	1	1	0	2	1	2	1	2	2	0	1	0	0	0	0	0	3	6						3							1							3
1221			2	2	0	1	1	1	1	1	1	1	1	0	1	0	1	0	1	0	3	6						6														3							1
1222		2	1	2	2	0	0	2	1	2	2	2	2	1	2	0	2	1	2	2	3	4	5	6				3	4	5	6				5	6
1223			0	0	1	0	0	0	0	0	0	1	1	0		0	0	0	0	0															5
1224			0	0	0	0	0	0	0	0	0	0	0	0	0	0	0	0	0	0
1225			0	0	0	0	0	0	0	0	0	0	0	0	0	0	0	0	0	0
1226			1	1	0	0	0	0	0	1	0	0	0	0	0	0	0	0	1	0	3							3
1227		1	2	2	1	2	1	2	2	2	2	1	1	1	1	1	1	1	1	1	1	3						3							1							3							1
1228			2	1	0	1	1	1	2	2		2		1	1	1	1	1	1	1
1229			1	1	1	1	1	1	1	1	1	2	1	1	1	2	2	1	1	1
1230		1	2	2	1	2	2	1	2	2	2	1	2	1	1	2	2	0	1	2	6							7							4	6						4	5	6					3
1231		1	1		1	0	0	0	0	1	1		0	0							3														3
1232			1	0	0	1	0	1	1	1	1	2	1	0	0	0	0	0	0	0	1	3																				7
1233		2	2	1	2	0	0	0	1	2	2	2	2	0	0	2	0	0	0	0	3	4	5	6				3							3	6
1234		2	1	2	0	1	2	1	1	2	2	2	1	1	1	1	1	1	1	1	4							3														1							1
1235		1	2	2	2	2	2	2	2	2	2	2	2	2	2	2	2	2	2	2	3							3							3							7							7
1236		2	2		2	2	2	2	2	2	2	2	2	2		2																			3							1
1237			1	2	0		0	2	2	2	2	2	2	2	2	2	2	1	0	0	3	6						6
1238		2	2	2	0	2	1	2	2	2	2	2	2	0	2	1	2	0	0	1	5							5														5							1
1239			1	1		0	0	0	1	1	1	0	0	0	0	1	1	0	1	0	3	4	5
1240		1	1	0	0	2	0	2	2	2	2	0	0	0	0	0	0	0	1	0	1	3	6																			1	3
1241		1	2	2	2	2	2	2		2	2	2	2	1	0	2	1	0	0	1	3							3							4							3							7
1242		2	2	2	0	1	0	2	0	2	2	1	2	0	0	0	0	0	0	0	3	6						4	6													1
1243		2	1	1	0	1	1	1	1	1	1	1	1	0	0	1	1	0	0	0	1	3	4	6				1	3													1	3						1
1244		1	1	0	1	1	1	1	1	1	1	2	2	2	0	1	1	1	1	1	3	4	5	6											3	4	5	6				1	5	6					1
1245		2	2	2	2	2	2	2	2	2	2	2	1	1	1	1	1	1	2	2	6							3							3							6							5
1246			2	2	2	2	2	2	2	2	2	2	1	2	1	1	1	0	1	0	4							1							4							1							3
1247		2	1	0	0	2	2	2	2	1	1	2	1	1	1	1	1	0	2	0	3	5	6																			1	3						1
1248			1	1	2	0	0	1	1	2	2	0	0	0	0	0	1	0	1	0	3	4						1							1	3	4
1249		1	2	2	2	2	0	2	2	2	2	0	0	0	0	0	0	0	0	0	4							4							4							4
1250			1	2	1	2	0	2	1	2	2	2	1	0	0	0	0	0	2	0	3	6						1	3						6							1	3
1251		1	0	0	0	0	0	0	0	1	1	0	0	0	0	0	0	0	1	0
1252		1	2	2	2	2	1	2	1	2	2	2	2	0	1	0	2	0	2	1	3	6						7							1	3	6					4	6						7
1253			0	0	0	1	0	0	1	2		1	2	0	1	0	0	0	1	2																						1
1254			1	1	1	1	1	0	0	1	1	1	1	0	0	1	1	1	1	1	1							1							1							3							1
1255			0	1	0	1	0	1	0	1	1	1	1	0	0	0	0	0	0	0								1														1
1256		2	2	2	2	2	2	2	2	2	2	2	2	1	1	2	1	2	2	2	1	4	6					7							6							6							7
1257		2	0	0	1	1	2	0	1	2	1	0	1	0	0	1	0	1	1	1															3							5							7
1258		1	2	2	2	2	2	2	2	2	2	2	2	0	0	0	2	1	1	2	6							6							7							7							7
1259			1	1	2	1	1	1	1	2	2	1	1	0	0	2	2	0	0	1	3	4						3							2	3	4					3							7
1260		1	2	2	2	2	2	2	2	2	2	2	1	1	1	1	1	2			3	4	5	6				3	4	6					3	4	6					3	4	6					7
1261		1	1	0	0	0	0	0	0	0	0	1	0	0	0	0	0	0	0	0	6
1262			1	1	0	2	2	1	1	2	1	1	2	0	0	1	0	0	1	1	3	4	6					4														4	5						7
1263			1	1	1	1	0	1	1	2	1	1	2	0	0	0	0	0	0	0	1							1							1							1
1264			0	1	2	1	0	0	0	1	1	0	2	0	2	0	0	0	0	0								3							3	4						3
1265			2	1	1	1	1	2	1	1	1	1	1	1	1	2	0	0	0	0	1	6						1							1							1							7
1266			2	2	2	2	1	2	2	2	2	1	0	0	0	0	1	0	2	0	1	4	5	6				1	4	5					1	4	6					1	5						1
1267		1	1	2	2	2	2	1	1	1	2	2	2	1	2	1	2	2	2	2	1	3	4	5	6			1							1							1							1
1268		1	2	0	1	1	1	2	2	2	1	0	0	1	1	1	1	0	1	1	3	4	5												3	4						3							3
1269			2	2	0	2	2	2	2	2	2	2	2	0	0	0	0	0	0	0	3							3														3							3
1270		2	0	0	1	1	0	0	1	2	2	0	0	2	0	0	0	0	0	0															3							5	6
1271		1	1	1	1	2	2	2	2	2	2	1	1		0	0	0	2	2	1	3	4	6					3							3							3	5	6					3
1272			1	2	1	2	2	2	2	2	2	2	2	0	2	0	2	1	1	2	5	6						7							1	4						7							7
1273			0	2	1	1	0	1	1	2	2	0	0	0	0	0	0	0	0	0								7							1							1
1274		2	1	1	2	2	1	1	1	2	2	1	2	0	0	1	2	1	2	1	5							3							3							2	3						1
1275		1	2	2		2	1	2	2	2	2	2	2	0	0	1	1	0	0	0	1	3						1	3													3							3
1276		2	1	1	1	1	1	1	1	1	1	0	0	0	0	0	1	0	0	0	4							4							4							4							4
1277		1	0	0	0	0	0	0	0	1	1	1	0	1		1	0	1	1	1
1278		2	2		2	1	2	2	2	2	2	2	2	2	0	2	2	0	0	0	3														7							7							7
1279		1	1	2	2	2	1	1	1	2	2	2	2	2	1	2	2	2	2	1	5							3							3							3							3
1280		1	1	1	1	1	0	0	0	0	0	0	2	0	1	2	2	2	1	2	3							3							3							3
1281			1	2	1	2	1	1	1	2	1	1	2	0	2	0	1	0	1	1	3	6						6							3							1	6						7
1282		1	2	2	2	2	2	2	2	2	2	2	1	0	1	1	1	0	1	1	3	6						3	6						1	3	6					1	3	6					1
1283			0	1	1	1	0	0	2	2	1	0	0	0	0	0	0	0	0	0								3							3							3
1284				2	0	0	0	0	0	2	2	1	0	0	0	1	1	0	0	0								1
1285		1	2	1	0	0	1	0	1	0	2	0	0	1	2	0	1	0	0	0	4	6
1286		1	1	2	1	2	2	2	2	2	2	2	2	0	0	1	0	2	2	2	6							7							2							7							7
1287		2	1	0	1	1	1	2	2	2	2	1	1	0	0	0	0	0	1	0	3														3							3							3
1288			1	1	0	1	0	0	0	1	0	0	1	0	0	0	0	0	0	0	3							3														3
1289			1	1	1	2	0	0	0	2	2		1	0	0	2	2	0	2	0	1	4						1							1	3	4					1	3
1290		1	1	1	0	1	1	0	0	2	0	0	0	0	0	1	0	0	2	1	3							3														1							3
1291			0	0	0	2	0	0	0	2	1	0	0	0	0	0	0	0	2	0																						3
1292		2	1	2	1	1	1	1	2	2	2	2	1	0	0	0	0	0	0	0	1	3	4					1							2	3	4					1							4
1293		2	1	1	0	2	1	2	1	2	1	1	1	0	0	0	0	0	1	1	1	4						4														4	6						1
1294		1	2	2	0	2	1	2	2	2	2	1	2	0	0	1	2	0	0	1	7							5														7							5
1295			1	1	0	1	0	1	1	2	1	1	1	0	0	1	0	0	0	0	1							1														1	2	4
1296		1	2	2	0	2	1	2	2	2	2	2	2	2	2	2	2	0	0	0	3							3														1							7
1297		1	2	2	2	2	2	2	2	2	2	2	2	2	0	2	0	1	2	2	6							6							6							6							6
1298		2	1	0	0	0	0	0	0	1	0	1	0	0	0	0	0	0	2	0	6
1299			0	0	1		2	2	2	2	2	1	0	0	0	2	1	0		1
1300		1	1	1	1	1	1	1	1	1	1	0	0	0	0	0	0	0	0	0	3	6						3	6						3							3	6						3
1301		1	2	2	2	2	1	1	1	2	1	2	2	2	2	2	2	1	2	1	6							3							3							6							3
1302		1	0	0	0	0	0	0	2	2	2	1	0	0	0	0	0	0	0	0
1303		2
1304		1	1	1	0	1	0	0	0	1	1	1	0	0	0	0	0	0	0	0	3	4						3	4													3
1305		1
1306			0	0	0	0	0	2	2	2	2	2	2	1	1	0	0	0	0	0
1307		1	2	2	1	0	1	2	2	2	2	1	0	0	0	1	1		2	2	3	4	5	6				3	4	5					1	2	3	6											3
1308			1	1	1	1	1	1	1	1	1	1	2	0	0	1	1	1	2	1	1	3	4					1	3	4					1	3	4					1	3	4					3
1309			0	0	0	0	0	1	0	1	0	1	0	0	0	1	1	0	0	0
1310		1	2	2	2	2	2	2	2	2	2	2	2	0	2	0	0	0	0	0	3	5						3	5						3	5						3	5						3
1311		1	1	0	0	2	2	2	1	2	1	1	2	0	0	1	1	0	1	2	3	6																				1	3						7
1312		2	0	0	0	0	0	1	1	2	2	1	2	0	0	0	1	0	0	0
1313			0	0	0	1	0	0	0	1	0	0	0	0	0	0	0	0	0	0																						1
1314			1	1	1	1	0	1	1	1	1	0	0	0	0	1	1	1	0	1	3							3							3	4						3	4
1315		2	1	1	0	1	1	1	1	1	1	1	1	0	0	1	1	0	1	1	3							3														3							3
1316			1	1	0	0	0	1	1	1	1	0	0	0	1	0	2	0	0	0	3	4						3
1317			2	2	2	2	1	1	1	2	2	2	2	0	0	1	1	0	2	1	3	4	6					3	6						3	6						3	6						3
1318		2	1	1	0	2	1	1	1	1	1	0	1	0	1	0	0	2	1	2	3	5	6					3	6													5							1
1319		1	0	0	0	0	0	2	1	1	2	0	0			1	1	0	0	0
1320		2	1	1	0	1	0	0	0	1	1	0	1	0	0	0	0	0	0	0																						1
1321		2	1	2	2	2	1	2	2	2	2	2	1	0	0	0	0	0	0	0	3	6						6							2	4						1	5	6					1
1322		1	2	2	1	2	1	1	2	2	2	2	2	1	0	1	0	0	0	0	5							7
1323		1	2	2	2	2	2	2	2	2	2	2	2	1	2	2	2	2	2	2	3	4	6					5							3	4	6					7							7
1324		2	0	1	0	1	1	1	2	2	2	0	2	0	1	0	0	0	1	0								3														7							6
1325			1	1	1	1	1	1	1	1	0	0	2	0	0	1	1	0	0	0	3	4						3	4						3	4						3	4						3
1326		1	1	0	2	1	0	1	1	2	2	2	2	2	0	1	0	1	1	2	3	4	5	6											3	4	5	6				5	6
1327		2	1	2	1	2	1	2	2	2	2	1	1	1	0	0	0	0	0	0	3	6						1	3						3							1
1328		1	1	2	0	0	1	1	1	2	2	0	1	0	0	1	0	0	1	0	4							4																					4
1329		2	1	1	1	2	1	2	2	2	2	1	2	2	0	1	0	1	1	1	1	3	4	5				3	4	5					1	4	6					3	5						1
1330		1	2	2	1	2	2	2	2	2	2	2	2	0	2	0	0	1	2	1	3	5	6					1	3	4	5	6			1	2	3	4	5	6		1							1
1331			2	2	2	2	2	2	2	2	2	2	1	1	0	2	0	0	0	2	6							6							6							6							6
1332		1	1	1	1	1	1	1	1	2	2	0	2	0	1	0	1	1	0	2	4	6						7							3	4	6					6							6
1333			1	1	0	1	1	2	2	2	2	1	1	0	0	0	0	0	2	0	1							1														1							1
1334		2	1	1	1	2	0	1	1	1	1	2	2	1	0	0	0	0	0	0	4	6						6							4							1	3	4
1335			1	1	0	0	0	1	0	0	0	1	0	0	0	0	1	0	1	1	5	6						5	6
1336			2	2	2	2	1	1	2	2	2	2	1	0	0	1	2	0	0	0	1	3	4					1							3	4	6					3							1
1337		2	2	2	2	2	2	2	2	2	2	2	2	2	1	1	1	1	2	2	3	4	5	6				3	6						3	6						3	5
1338		1
1339			1	2	2	2	2	2	2	2	2	2	2	1	2	1	1	2	2	2	7							7							6							3							7
1340			1	0	1	0	2	2	2	2	2	2	2	0	2	1	1	0	1	1	3														3														3
1341		2	1	0	1	0	0	0	0	1	1	0	1	0	1	0	0	0	0	1	4	6													6
1342
1343		1	1	1	1	1	1	2	2	2	2	1	2		1	1	1	0	0	0
1344		1	2	2	2	2	2	0	0	2	2	1	2	1	1	1	0	2	0	2	6							6							6							5							1
1345		1	2	2	2	2	2	1	1	1	1	2	2	1	2	1	1	0	0	1	3	6						7							3							3							3
1346		2	2	2	0	1	1	1	1	1	1	1	1	0	0	0	0	0	1	1	4							1														3							3
1347			2	2	2	2	2	2	2	2	2	2	2	2	2	2	2	0	2	2	5	6						7							3							7							3
1348			2	2	0	2	2	2	1	2	2	1	2	1	2	0	0	0	1	0	3	4	6					4														3							3
1349		1	0	1	0	1	0	0	0	2	2	2	0	0	1	0	0	0	2	0								1														1
1350		2	1	1	2	1	1	1	1	2	2	2	1	1	1	1	1	1	1	1	3	4						3	4						3	4						3	4						3
1351		2	1	2	0	2	0	2	2	2	2	1	2	1	1	0	0	0	1	0	1	3						1														1	3
1352			1	1	0	2	1	1	2	2	2	1	1	1	1	1	1	0	0	0	3							3														3							1
1353		2	0	0	0	0	0	0	0	0	0	0	0	0	0	0	0	0	0	0
1354			1	0	2	2	0	1	2	2	1	0	2	0	1	0	1	0	0	1	5	6													4	5	6					6
1355		2	2	2	0	2	0	2	2	2	2	2	2	2	2	2	2	0	2	1	4	5	6					4														3
1356			0	2	2	1	1	1	2	2	2	2	2	2	0	1	0	2	0	1								6							6							1							1
1357		2	1	1	2	1	1	1	1	2	1	1	2	0	0	0	0	0	1	1	3	4	5					3	4						1	3	4					3							1
1358			1	1	1	2	2	2	2	2	2	2	2	2	2	1	1	1	0	1	3							3							3							1							3
1359		2
1360			0	0	1	1	0	1	1	1	1	2	0	0	1	0	1	0	0	0															3	4						1
1361		1	1	1	0	1	0	1	1	2	1	1	1	0	0	0	0	0	0	0	3	4	5	6				3	4	5	6											1	5
1362		1
1363		2	2	2	2	2	2	2	2	2	2	2	2	2	2	2	2	1	2	2	1	3						1	3						1	3						1	3						1
1364		2	1	1	1	1	0	1	1	2	2	1	2	0	0	0	0	0	0	1	1	4	6					1							4							1	4
1365		2	1	0	0	0	0	0	1	1	1		2	0	0	1	1	0	1	0
1366			1	2	2	1	1	1	2	2	2	2	2	2	2	1	1	0	2	1	3	4	5	6				1	3						1	3	4					3							1
1367		2	1	1	1	0	2	1	0	1											5	6						5	6						1														7
1368		1	2	2	2	2	1	2	2	2	2	2	2	0	0	1	0	1	2	0	3	6						3							3	6						3	6						3
1369		1	1
1370			1	2	2	2	1	2	2	2	2	1	2	2	0	2	2	0	1	2	1	2	3	4				1	2	4					1							4							7
1371		1	1	1	0	1	1	1	1	1	1	0	1	1	0	1	1	0	1	0	4	6						3														3							1
1372		1	0	1	1	1	0	2	1	2	1	2	2	1	1	0	2	0	1	0								3	5						1	5						3	5
1373		2	2	2	2	2	2	2	2	2	2	2	2	0	0	1	1	0	0	2	3							3							3							3							3
1374			1	2	0	1	1	1	1	2	1	1	1	0	0	0	0	0	0	0	2	3	4					2	3	4												1	2	4					1
1375		1	2	2	1	2	2	2	2	2	2	1	0	0	0	0	2	0	1	2	4	6						1	6						6							7							1
1376		1	2	2	2	2	0	1	1	2	2	2	1	0	1	1	1	1	1	2	1							1							1							1
1377		2	2	2	1	1	1	2	2	2	2	2	2	2	2	2	1	1	1	2	4	6						4							6							3							7
1378			2	2	2	2	1	0	2	2	2	1	1	1	1	1	1	0	1	0	2	3	4	5	6			1	3						7							7							1
1379		2	1	1	1	2	2	2	2	2	2	1	2	1	1	1	1	1	1	1	6							3							6							5							5
1380		2	2	2	2	2	2	2	2	2	2	2	2	0	2	2	0	0	2	2	3							7							3							3							3
1381		1	0	0	0	0	0	0	0	0	0	0	0	0	0	1	0	0	0	0
1382			0	0	0	1	2	2	1	2	2	0	2	2	0	1	0	1	2	2																						4							1
1383			2	2	1	2	1	1	1	2	2	2	2	0	0	2	2	0	1	2	5							1							1							1							1
1384		2	1	2	2	2	2	2	2		2	2	2	0	0	1	0	0	2	2	5							4							4							5							5
1385			1	1	1	2	0	0	0	1	1	0	0	0	0	0	0	0	0	0	4							4							7							4
1386		2	0	0	0	0	0	0	1	1	1	1	1	0	0	0	0	0	0	0
1387		1	0	0	0	0	0	0	0	1	0	0	0	0	0	0	1	0	0	0
1388		2	1	1	0	0	0	1	1	2	2	1	2	0	1	2	1	0	0	0	1	3	4					1	3
1389		2	1	1	0	2	2	0	1	2	2	2	2	0	0	1	0	0	2	0	4							1														7							1
1390		1	2	2	2	2	2	2	2	2	2	2	2	0	1	2	2	0	2	2	1	2	3	4	5	6		1	2	3	5	6			1	4	6					1	3	4	5	6			1
1391			1	2	2	2	1	2	2	2	2	2	2	2	2	2	2	2	2	2	6							5							6							7							7
1392			1	1	0	2	2	0	0	0	0	0	0	0	0	2		0	0	0	1	3	4	5				1														1	4	5
1393		2	0	1	1	1	0	0	0	2	0	0	2	0	0	2	0	0	0	1								3							3							3	6
1394			1	2	1	0	0	1	0	2	2	1	1	0	1	0	1	0	0	0	3	5						3							1
1395		1	0	0	1	0	0	1	1	2	1	1	2	0	0	0	0	0	0	0															1
1396		2	2	2	2	2	2	2	1	2	2	2	2	1	1	2	2	1	1	2	5							6							6														5
1397			0	0	0	0	0	1	0	2	0	2	2	0	2	0	0	0	0	0
1398			1	1	0	0	0	1	1	1	1	0	0	0	0	0	0	0	0	0	6							1	3
1399		2	1	1	0	1	0	0	1	1	1	1	0	0	0	0	0	0	2	0	1							1														1
1400		1	2	2	0	2	1	1	1	2	0	1	0	0	0	0	1	0	1	0	1	3						1														1							1
1401		1	1	2	1	2	1	2	1	2	2	2	2	0	0	2	1	0	0	0	3							1							1							1							1
1402			2	2	2	2	2	2	2	2	1	2	2	2	1	2	1	1	1	2	7							4							7							3							7
1403			2	2	2	2	2	2	2	2	2	2	2	2	2	1	2	2	2	2	5							5							6							6							6
1404		2	1		2	2	2	1	2	2	2	1	1	1	1	1	1	1	1	2	6														4	6						7							7
1405		1	1		0		1	2	0	1	1			1	0		0	1	0	1	6																												7
1406			2	2	2	2	1	1	2	2	2	2	2	0	0	0	0	0	2	2	3	4	5	6				3	4	5	6				3	4	5	6				3	4	5	6				3
1407		2	1	1	0	1	0	1	1	1	1	2	1	1	0	0	0	0	1	1	3							3														7
1408		1	2	2	1	2	1	2	2	2	2	2	2	2	2	2	2	1	2	2	6							3							3							3							3
1409			2	2	2	1	2	2	2	2	2	2	1	0	0	2	2	0	1	1	3	4	6					3	4						3	4	6												3
1410		2	2	2	2	2	2	2	2	2	2	2	2	2	2	2	2	0	2	1	3	4	6					3							3	4	6					3	4	6					3
1411		2	2	2	1	2	1	1	1	2	1	1	2	1	1	1	1	1	1	1	4							4							1							4							3
1412		1	1	1	2	1	0	1	1	2	0	1	2	0	1	0	0	0	1	1	3	6						3	6						2	3	6					3
[truncated: 81 more columns]
